# Supplementary material for: Benzyl 2-(4-bromo­anilino)-4,4-dimethyl-6-oxocyclo­hex-1-enecarbodithio­ate: first triclinic polymorph
Source: Acta Crystallogr Sect E Struct Rep Online. 2009 Feb 25;65(Pt 3):o597. doi: 10.1107/S160053680900614X (PMC2968658; doi:10.1107/S160053680900614X)
Supplement: Supplementary file 2 [file e-65-0o597-Isup2.hkl]

# 
# h,k,l, Fc-squared, Fo-squared, sigma(Fo-squared) and status flag 
# 
data_I
_shelx_title '  P-1' 
_shelx_refln_list_code          4 
_shelx_F_calc_maximum      177.68 
_exptl_crystal_F_000       472.00 
_reflns_d_resolution_high  0.7697 
 
loop_ 
 _symmetry_equiv_pos_as_xyz 
 'x, y, z' 
 '-x, -y, -z' 
 
_cell_length_a     9.3030 
_cell_length_b     9.8099 
_cell_length_c    12.3538 
_cell_angle_alpha  73.464 
_cell_angle_beta   72.391 
_cell_angle_gamma  89.916 
 
_shelx_F_squared_multiplier     1.000 
 
loop_ 
 _refln_index_h 
 _refln_index_k 
 _refln_index_l 
 _refln_F_squared_calc 
 _refln_F_squared_meas 
 _refln_F_squared_sigma 
 _refln_observed_status 
   1   0   0     5971.86     5987.81    119.91 o 
   2   0   0      142.95      146.39     11.77 o 
   3   0   0     1886.60     1824.66     51.80 o 
   4   0   0     5936.35     5598.44    404.14 o 
   5   0   0     1866.45     1910.66     47.07 o 
   6   0   0      195.53      220.09     16.72 o 
   7   0   0     1287.85     1321.16     37.92 o 
   8   0   0     2253.12     2344.14     63.58 o 
   9   0   0      124.86      116.57     20.39 o 
  10   0   0      723.09      748.21     44.69 o 
  11   0   0      419.19      409.97     62.76 o 
 -11   1   0       26.66       -7.06     36.44 o 
 -10   1   0     1114.04     1212.33     47.13 o 
  -9   1   0      452.42      481.79     29.82 o 
  -8   1   0       63.69       50.58     15.15 o 
  -7   1   0     1634.77     1586.81     68.08 o 
  -6   1   0     2712.87     2746.85     88.69 o 
  -5   1   0      115.56      126.49     18.72 o 
  -4   1   0      998.55      973.43     30.60 o 
  -3   1   0      779.55      727.01     24.06 o 
  -2   1   0    26364.16    25655.27    364.07 o 
  -1   1   0      292.40      311.48      6.36 o 
   0   1   0     2539.95     2522.05     72.02 o 
   1   1   0      347.84      393.59      9.44 o 
   2   1   0     2365.84     2376.17     41.77 o 
   3   1   0      296.37      321.09     15.14 o 
   4   1   0     4869.93     5164.72     73.29 o 
   5   1   0      541.35      535.05     21.33 o 
   6   1   0      126.69      121.03     13.92 o 
   7   1   0      124.24      134.85     18.79 o 
   8   1   0      102.30      154.98     21.68 o 
   9   1   0      674.23      640.46     70.03 o 
  10   1   0       72.36       65.57     38.19 o 
  11   1   0      197.34      170.99     49.18 o 
 -11   2   0       37.03       52.50     22.37 o 
 -10   2   0       34.55       29.58     19.00 o 
  -9   2   0      489.26      515.84     38.65 o 
  -8   2   0      615.69      565.74     36.03 o 
  -7   2   0      672.72      684.45     36.04 o 
  -6   2   0     2692.48     2811.21     68.61 o 
  -5   2   0      452.30      423.09     57.95 o 
  -4   2   0       40.89       40.24      8.40 o 
  -3   2   0       34.29       35.69     10.70 o 
  -2   2   0     2853.03     2882.47     35.62 o 
  -1   2   0       22.99       26.54      4.31 o 
   0   2   0     6167.13     6280.51     96.34 o 
   1   2   0     1381.61     1447.42     24.11 o 
   2   2   0     1061.56     1066.54     28.22 o 
   3   2   0      971.94      937.10     25.62 o 
   4   2   0      931.36     1080.49     35.80 o 
   5   2   0       34.04       37.85     14.59 o 
   6   2   0       11.44        6.77     18.01 o 
   7   2   0      668.58      668.18     33.71 o 
   8   2   0      405.87      362.40     53.31 o 
   9   2   0        1.42       25.48     29.74 o 
  10   2   0      120.00      120.55     42.51 o 
  11   2   0       23.87      -21.38     33.70 o 
 -11   3   0        7.23       17.81     35.84 o 
 -10   3   0      172.05      164.32     32.03 o 
  -9   3   0      166.45      186.53     78.40 o 
  -8   3   0        2.43       -8.08     19.25 o 
  -7   3   0       25.74       75.08     20.26 o 
  -6   3   0        6.94       -1.21      8.01 o 
  -5   3   0       70.96       72.79      9.26 o 
  -4   3   0      154.13      165.32     10.87 o 
  -3   3   0       89.61       76.79      9.06 o 
  -2   3   0     2059.14     2052.78     34.27 o 
  -1   3   0     1041.39     1066.29     21.99 o 
   0   3   0      184.35      183.96     12.01 o 
   1   3   0     6277.21     6502.50     84.33 o 
   2   3   0       78.22       86.22      8.20 o 
   3   3   0      124.57      118.75     12.23 o 
   4   3   0      440.40      439.28     21.26 o 
   5   3   0      472.88      508.53     25.08 o 
   6   3   0      328.82      308.73     22.25 o 
   7   3   0       26.11       76.98     28.49 o 
   8   3   0      103.99       95.67     20.20 o 
   9   3   0      519.17      526.40     58.47 o 
  10   3   0       39.22       74.69     41.47 o 
 -11   4   0      180.98      160.33     30.49 o 
 -10   4   0      212.73      244.74     36.56 o 
  -9   4   0      465.16      423.14     93.06 o 
  -8   4   0     1375.81     1496.93     59.43 o 
  -7   4   0        6.20       30.95     19.67 o 
  -6   4   0      938.72     1022.22     44.47 o 
  -5   4   0     1712.65     1764.82     37.31 o 
  -4   4   0     1719.35     1780.90     29.77 o 
  -3   4   0     2234.49     2354.79     35.66 o 
  -2   4   0       60.21       99.62      9.47 o 
  -1   4   0     4210.91     4130.38     75.54 o 
   0   4   0     2649.23     2684.77     37.68 o 
   1   4   0     2019.17     2128.58     37.08 o 
   2   4   0     2882.74     2784.69     54.37 o 
   3   4   0     2760.33     2887.98     50.32 o 
   4   4   0        7.65        8.44     10.24 o 
   5   4   0      444.45      467.32     43.04 o 
   6   4   0      648.66      648.64     31.56 o 
   7   4   0      974.08      953.89     39.47 o 
   8   4   0        2.64      -29.93     24.25 o 
   9   4   0      328.34      319.28     52.09 o 
  10   4   0     1107.76     1053.77     86.01 o 
 -10   5   0      568.17      637.12     51.28 o 
  -9   5   0        6.06       -9.33     24.57 o 
  -8   5   0      840.76      858.20     48.19 o 
  -7   5   0      942.37      990.36     69.90 o 
  -6   5   0       76.00      108.25     25.35 o 
  -5   5   0      762.33      719.89     34.08 o 
  -4   5   0      756.16      732.40     20.04 o 
  -3   5   0      601.87      583.47     17.89 o 
  -2   5   0        1.87        1.27      7.88 o 
  -1   5   0     1221.75     1295.28     30.71 o 
   0   5   0     2251.13     2145.22     34.58 o 
   1   5   0     2610.56     2499.82     51.58 o 
   2   5   0      412.62      454.21     30.87 o 
   3   5   0     2948.49     3014.50     54.26 o 
   4   5   0     1335.13     1336.19     46.41 o 
   5   5   0       27.68       36.95     13.48 o 
   6   5   0      473.16      479.54     28.94 o 
   7   5   0      620.05      608.25     56.28 o 
   8   5   0      891.33      856.13     70.24 o 
   9   5   0      464.70      327.94     55.83 o 
  10   5   0      102.11       53.31     41.89 o 
 -10   6   0      270.79      391.73     43.92 o 
  -9   6   0      339.25      401.64     44.96 o 
  -8   6   0       10.00       11.38     25.12 o 
  -7   6   0     1284.66     1295.13     56.98 o 
  -6   6   0     1175.60     1217.02     52.62 o 
  -5   6   0       14.53       14.90     17.43 o 
  -4   6   0      732.99      735.24     22.13 o 
  -3   6   0      656.04      652.31     21.11 o 
  -2   6   0      264.02      261.23     16.45 o 
  -1   6   0      267.69      303.73     21.70 o 
   0   6   0      157.77      150.43     11.24 o 
   1   6   0     3355.11     3405.82     50.89 o 
   2   6   0     1734.90     1732.89     34.37 o 
   3   6   0       16.79        9.06      9.11 o 
   4   6   0      433.65      455.81     41.23 o 
   5   6   0      391.76      431.36     41.15 o 
   6   6   0       48.19       38.31     24.12 o 
   7   6   0      114.41      128.73     28.80 o 
   8   6   0       59.16       58.40     25.76 o 
   9   6   0       64.38       47.17     28.48 o 
 -10   7   0        4.18       28.26     33.38 o 
  -9   7   0       35.79       31.36     30.27 o 
  -8   7   0      173.98      201.04     39.78 o 
  -7   7   0        2.94      -30.53     23.63 o 
  -6   7   0       94.70      149.88     27.91 o 
  -5   7   0     1037.09     1060.58     49.98 o 
  -4   7   0        8.54       20.43     10.49 o 
  -3   7   0       31.79       28.82     11.12 o 
  -2   7   0        9.65       16.84     11.08 o 
  -1   7   0      141.54      137.27     14.72 o 
   0   7   0      634.02      628.58     21.12 o 
   1   7   0        1.46        8.55      8.53 o 
   2   7   0      417.79      443.82     29.41 o 
   3   7   0      972.18      978.07     32.51 o 
   4   7   0       60.25       61.19     13.07 o 
   5   7   0      629.06      654.13     39.50 o 
   6   7   0      467.49      457.82     95.40 o 
   7   7   0      213.38      191.30     30.69 o 
   8   7   0      325.82      382.53     62.86 o 
  -9   8   0      143.52      165.77     40.11 o 
  -8   8   0      124.02      158.78     35.54 o 
  -7   8   0     1070.17     1036.03     57.13 o 
  -6   8   0      449.74      496.18     65.65 o 
  -5   8   0        0.75        9.48     21.70 o 
  -4   8   0       15.09       10.68     12.70 o 
  -3   8   0      157.39      201.42     17.28 o 
  -2   8   0     1130.00     1135.44    124.83 o 
  -1   8   0       65.99       80.42     15.19 o 
   0   8   0       13.09       16.82     12.93 o 
   1   8   0     1209.41     1259.84     31.75 o 
   2   8   0     1639.46     1624.79     39.13 o 
   3   8   0      118.34      119.64     15.23 o 
   4   8   0      536.13      634.22     39.28 o 
   5   8   0      648.56      749.19     68.92 o 
   6   8   0      367.03      445.81     60.12 o 
   7   8   0      152.25      106.72     48.80 o 
  -8   9   0      850.69      846.02    108.98 o 
  -7   9   0       37.57       39.04     52.36 o 
  -6   9   0        9.19       32.64     29.00 o 
  -5   9   0      482.45      569.73     44.95 o 
  -4   9   0      214.69      199.77     32.50 o 
  -3   9   0      151.65      191.30     21.30 o 
  -2   9   0      159.09      191.20     18.24 o 
  -1   9   0       20.99       22.72     20.37 o 
   0   9   0     1078.59     1097.30     50.51 o 
   1   9   0       52.18       61.07     23.81 o 
   2   9   0     1215.82     1257.50     57.52 o 
   3   9   0     1105.13     1064.24    120.99 o 
   4   9   0       71.78       51.70     38.48 o 
   5   9   0       40.13       65.18     41.60 o 
   6   9   0       52.61       95.37     45.73 o 
  -7  10   0      673.82      622.79     55.17 o 
  -6  10   0       84.74      130.79     34.89 o 
  -5  10   0      375.08      418.46     43.86 o 
  -4  10   0     1112.07     1071.93     87.59 o 
  -3  10   0        8.19        5.11     18.21 o 
  -2  10   0      225.69      201.42     24.62 o 
  -1  10   0       35.95       59.55     32.36 o 
   0  10   0      488.48      482.74    116.55 o 
   1  10   0      395.51      339.83     37.93 o 
   2  10   0       10.36        7.97     24.89 o 
   3  10   0      229.41      245.78     53.47 o 
   4  10   0      179.19      180.28     52.41 o 
   5  10   0       21.81       -5.29     41.41 o 
  -5  11   0       43.04       57.18     53.25 o 
  -4  11   0      180.52      117.20     53.86 o 
  -3  11   0      183.15      173.70     52.54 o 
  -2  11   0      228.41      230.65     27.81 o 
  -1  11   0       11.81       -3.18     22.87 o 
   0  11   0       27.51       69.95     28.24 o 
   1  11   0      132.13      108.08     31.90 o 
   2  11   0      370.70      384.83     48.13 o 
   3  11   0      380.61      423.23     67.21 o 
   4  11   0      171.09      216.08     57.21 o 
  -3  12   0        1.81      -10.97     46.47 o 
  -2  12   0        0.62      -48.15     44.18 o 
  -1  12   0        8.78      -10.22     23.10 o 
   0  12   0       11.08       24.85     30.50 o 
   1  12   0      455.09      453.64     67.24 o 
  -3 -11   1       58.77       72.37     35.86 o 
  -2 -11   1        4.45       19.21     28.36 o 
  -1 -11   1      444.16      470.36     57.20 o 
   0 -11   1      309.98      284.78     38.75 o 
   1 -11   1        0.03       -6.78     25.24 o 
   2 -11   1     1414.23     1358.11     95.22 o 
   3 -11   1      572.85      611.25     71.63 o 
   4 -11   1       17.36       70.53     51.60 o 
   5 -11   1       46.43       11.90     53.15 o 
  -5 -10   1       34.22       79.18     49.83 o 
  -4 -10   1      665.73      793.47     81.40 o 
  -3 -10   1      242.17      221.12     38.34 o 
  -2 -10   1      176.77      194.84     34.13 o 
  -1 -10   1       73.62       41.66     26.15 o 
   0 -10   1      987.54      946.35     57.62 o 
   1 -10   1     1156.57     1162.89     55.27 o 
   2 -10   1       16.21       49.39     32.77 o 
   3 -10   1      112.07      134.81     22.94 o 
   4 -10   1      951.67     1005.33     83.95 o 
   5 -10   1       18.12       37.28     50.31 o 
   6 -10   1       70.98      119.91     58.50 o 
   7 -10   1        2.33        5.15     35.67 o 
  -6  -9   1      475.85      571.84     75.27 o 
  -5  -9   1        6.57       -6.71     36.15 o 
  -4  -9   1       29.78       47.00     33.98 o 
  -3  -9   1       22.59       11.04     40.35 o 
  -2  -9   1       23.61       32.22     25.75 o 
  -1  -9   1       26.76       45.88     23.89 o 
   0  -9   1      244.07      213.33     34.62 o 
   1  -9   1       39.68       41.46     21.49 o 
   2  -9   1     1362.10     1287.39     52.56 o 
   3  -9   1        4.53        1.53     16.14 o 
   4  -9   1      135.20      120.13     33.93 o 
   5  -9   1        3.40       12.49     26.37 o 
   6  -9   1        7.02       36.52     28.67 o 
   7  -9   1        3.49      -11.76     28.08 o 
   8  -9   1       64.60       55.30     33.41 o 
  -7  -8   1       50.26       91.27     49.31 o 
  -6  -8   1        9.49       18.93     41.35 o 
  -5  -8   1       46.54       87.24     42.31 o 
  -4  -8   1      112.73      102.03     28.23 o 
  -3  -8   1       11.86       17.09     22.47 o 
  -2  -8   1      128.32      159.64     27.57 o 
  -1  -8   1       31.29       27.56     36.88 o 
   0  -8   1      671.76      646.82     39.07 o 
   1  -8   1     2088.16     2150.81     67.00 o 
   2  -8   1      116.50      113.13     21.47 o 
   3  -8   1       57.53       56.25     19.42 o 
   4  -8   1      214.13      237.24     18.81 o 
   5  -8   1        1.53       25.56     23.48 o 
   6  -8   1        1.06        7.50     25.49 o 
   7  -8   1        4.07       -6.46     26.52 o 
   8  -8   1      144.47      194.96     38.26 o 
   9  -8   1      309.17      378.40     47.08 o 
  -8  -7   1      122.78      196.99     53.86 o 
  -7  -7   1      148.31      154.90     45.25 o 
  -6  -7   1      859.25      848.85     71.50 o 
  -5  -7   1       72.18       70.88     25.03 o 
  -4  -7   1      265.78      314.52     32.07 o 
  -3  -7   1     1381.55     1391.69     33.67 o 
  -2  -7   1     1001.81     1005.46     27.39 o 
  -1  -7   1     3608.13     3625.88     55.49 o 
   0  -7   1        7.63       -2.47      9.21 o 
   1  -7   1     1674.32     1586.70     38.83 o 
   2  -7   1     4113.48     4000.09     87.46 o 
   3  -7   1      186.36      167.62     16.95 o 
   4  -7   1      370.86      367.84     19.83 o 
   5  -7   1     2065.50     1994.58     51.06 o 
   6  -7   1      615.21      541.17     40.91 o 
   7  -7   1       85.17       93.10     33.70 o 
   8  -7   1       26.01      -12.13     26.49 o 
   9  -7   1      677.10      675.95     52.16 o 
  10  -7   1      295.95      283.81     43.26 o 
  -9  -6   1      294.72      327.09     57.66 o 
  -8  -6   1      925.88      895.74     53.19 o 
  -7  -6   1      523.61      516.64     40.07 o 
  -6  -6   1      188.56      231.04     34.17 o 
  -5  -6   1     2345.42     2394.54     58.17 o 
  -4  -6   1     1883.18     1897.66     81.35 o 
  -3  -6   1      181.38      197.15     14.50 o 
  -2  -6   1      514.07      530.91     19.08 o 
  -1  -6   1     1271.30     1263.46     27.37 o 
   0  -6   1     2023.61     1998.45     34.76 o 
   1  -6   1      160.23      156.15     13.94 o 
   2  -6   1     1533.56     1563.23     45.65 o 
   3  -6   1     4957.16     4780.84     76.66 o 
   4  -6   1      601.84      612.29     28.51 o 
   5  -6   1      748.83      745.08     23.59 o 
   6  -6   1      795.44      842.22     46.10 o 
   7  -6   1      211.38      160.59     28.76 o 
   8  -6   1       68.87       65.23     41.09 o 
   9  -6   1       21.13       70.58     30.05 o 
  10  -6   1       91.29       64.06     32.43 o 
  -9  -5   1        6.37       -8.66     24.38 o 
  -8  -5   1      211.96      137.23     43.09 o 
  -7  -5   1      751.24      730.31    107.33 o 
  -6  -5   1      263.54      299.71     22.08 o 
  -5  -5   1     1744.47     1800.86     39.26 o 
  -4  -5   1     3971.02     4093.16     73.85 o 
  -3  -5   1     1329.52     1384.98     29.98 o 
  -2  -5   1       10.37        4.52      7.09 o 
  -1  -5   1       63.20       90.01      8.78 o 
   0  -5   1     2836.90     2973.23     42.74 o 
   1  -5   1     1224.12     1270.63     39.12 o 
   2  -5   1      687.67      727.44     23.43 o 
   3  -5   1     1378.30     1283.78     30.91 o 
   4  -5   1     1723.54     1671.08     32.56 o 
   5  -5   1      438.75      454.39     22.18 o 
   6  -5   1       96.54       64.02     21.58 o 
   7  -5   1       70.48       71.67     22.50 o 
   8  -5   1        7.16      -27.91     18.61 o 
   9  -5   1      320.03      296.75     50.73 o 
  10  -5   1        3.12        2.45     27.61 o 
  11  -5   1        1.83      -27.38     30.11 o 
 -10  -4   1      147.19      108.20     44.96 o 
  -9  -4   1        5.04      -15.55     21.47 o 
  -8  -4   1      141.61      117.24     25.76 o 
  -7  -4   1       17.50        6.63     14.52 o 
  -6  -4   1     1543.52     1456.06     47.62 o 
  -5  -4   1      494.40      571.08     29.05 o 
  -4  -4   1      138.51      154.96     18.24 o 
  -3  -4   1      268.37      273.12     13.33 o 
  -2  -4   1      720.23      741.06     22.73 o 
  -1  -4   1      410.52      495.82     14.44 o 
   0  -4   1      135.16      124.64      8.11 o 
   1  -4   1       15.63       18.00      9.82 o 
   2  -4   1     1727.75     1748.31     41.08 o 
   3  -4   1     2916.74     2983.58     49.08 o 
   4  -4   1        0.39        0.52      6.60 o 
   5  -4   1      219.92      185.56     22.36 o 
   6  -4   1       31.92        9.59     15.55 o 
   7  -4   1        6.23       10.65     18.38 o 
   8  -4   1        6.66       -1.08     19.22 o 
   9  -4   1        9.53       -2.45     22.65 o 
  10  -4   1      114.97      167.22     59.78 o 
  11  -4   1      395.13      423.99     44.86 o 
 -10  -3   1       32.29      -29.57     31.86 o 
  -9  -3   1      177.26      154.19     41.73 o 
  -8  -3   1      201.73      226.83     21.36 o 
  -7  -3   1      401.83      407.07     44.83 o 
  -6  -3   1      644.51      576.32     30.70 o 
  -5  -3   1       52.93       66.65     13.61 o 
  -4  -3   1     1600.96     1579.31     35.10 o 
  -3  -3   1       93.78       75.64     12.32 o 
  -2  -3   1        1.25       -3.52      5.83 o 
  -1  -3   1      169.02      209.10      8.67 o 
   0  -3   1     2482.24     2507.54     32.97 o 
   1  -3   1     1864.07     1815.53     39.80 o 
   2  -3   1       11.10       18.44      6.06 o 
   3  -3   1     2879.70     3068.34     42.36 o 
   4  -3   1     3218.30     3117.76     52.34 o 
   5  -3   1      143.25      127.08     19.18 o 
   6  -3   1      861.07      835.57     33.71 o 
   7  -3   1     2981.84     2868.18    137.82 o 
   8  -3   1      653.61      614.35     37.84 o 
   9  -3   1      551.23      614.11     74.45 o 
  10  -3   1       72.70       76.93     22.38 o 
  11  -3   1      243.81      201.20     49.32 o 
 -10  -2   1      155.22      264.84     52.31 o 
  -9  -2   1      175.11      151.42     25.76 o 
  -8  -2   1      407.68      412.59     93.09 o 
  -7  -2   1       70.78       83.29     19.03 o 
  -6  -2   1     2642.44     2579.77     62.96 o 
  -5  -2   1      919.53      795.77     30.80 o 
  -4  -2   1       28.83       58.52     21.74 o 
  -3  -2   1     3785.69     3788.31     57.27 o 
  -2  -2   1     1683.13     1677.86     37.48 o 
  -1  -2   1       16.65       16.60      3.99 o 
   0  -2   1       37.04       42.70      3.96 o 
   1  -2   1     1895.39     1859.81     36.47 o 
   2  -2   1     5044.41     5175.11     67.85 o 
   3  -2   1     1456.16     1488.21     28.66 o 
   4  -2   1     2080.10     2011.60     37.07 o 
   5  -2   1     5146.02     5041.37     75.14 o 
   6  -2   1      375.32      407.59     18.64 o 
   7  -2   1      653.89      586.99     23.58 o 
   8  -2   1       36.77       15.77     18.66 o 
   9  -2   1      352.72      403.27     33.30 o 
  10  -2   1      506.09      536.99     48.82 o 
  11  -2   1      145.27      171.01     52.13 o 
 -11  -1   1        7.56      -40.09     34.15 o 
 -10  -1   1       38.32       27.45     35.09 o 
  -9  -1   1      127.48      103.68     23.66 o 
  -8  -1   1      969.55      866.18     41.56 o 
  -7  -1   1      350.61      350.55     26.56 o 
  -6  -1   1       14.28       20.60     22.08 o 
  -5  -1   1     3662.61     3526.21     72.12 o 
  -4  -1   1     1432.72     1284.94     35.71 o 
  -3  -1   1     1331.09     1430.96     34.26 o 
  -2  -1   1      846.99      803.83     21.95 o 
  -1  -1   1      564.20      508.00     25.29 o 
   0  -1   1      215.74      217.04      5.86 o 
   1  -1   1     1253.51     1265.85     20.06 o 
   2  -1   1     1240.59     1157.61     50.32 o 
   3  -1   1     2005.25     1972.66     56.57 o 
   4  -1   1      811.18      832.98     37.28 o 
   5  -1   1     2271.58     2259.08     71.53 o 
   6  -1   1      904.50      746.10    107.33 o 
   7  -1   1      865.90      839.54     36.74 o 
   8  -1   1        3.46       -3.42     12.91 o 
   9  -1   1       68.04       69.34     18.15 o 
  10  -1   1        7.43       25.53     18.89 o 
  11  -1   1        3.63      -17.90     34.51 o 
 -11   0   1      213.69      226.76     51.70 o 
 -10   0   1        3.14        6.39     22.43 o 
  -9   0   1      178.20      140.18     25.88 o 
  -8   0   1      143.60      140.80     19.84 o 
  -7   0   1      352.88      383.96     27.88 o 
  -6   0   1     2213.76     2145.46     75.53 o 
  -5   0   1      176.52      206.60     23.70 o 
  -4   0   1      208.04      147.87     14.41 o 
  -3   0   1     3153.19     3007.08     57.25 o 
  -2   0   1     1016.06     1092.88     20.53 o 
  -1   0   1     1127.59     1135.60     15.74 o 
   0   0   1      127.66       -1.58      1.05 o 
   1   0   1     1162.68     1168.59     20.35 o 
   2   0   1       23.45       20.86      4.33 o 
   3   0   1     1926.85     1904.24     31.49 o 
   4   0   1     5575.35     5631.48     77.76 o 
   5   0   1     2808.09     2781.66     74.04 o 
   6   0   1        1.73       -1.74      9.24 o 
   7   0   1      545.06      557.95     41.74 o 
   8   0   1        7.76       20.84     14.23 o 
   9   0   1        8.29        8.03     15.16 o 
  10   0   1       43.89       51.39     19.39 o 
  11   0   1       71.46      102.59     44.54 o 
 -11   1   1      216.13      184.61     35.96 o 
 -10   1   1       80.75       44.27     19.84 o 
  -9   1   1       46.18       22.67     16.26 o 
  -8   1   1      673.12      664.35     38.34 o 
  -7   1   1      204.57      207.27     23.60 o 
  -6   1   1       20.90       40.69     21.50 o 
  -5   1   1     2373.68     2189.45     74.40 o 
  -4   1   1      109.88       56.89     12.55 o 
  -3   1   1        3.07        0.61      7.78 o 
  -2   1   1     9142.75     9052.47    154.30 o 
  -1   1   1     5230.40     5227.12     81.47 o 
   0   1   1     1162.65     1101.76     59.99 o 
   1   1   1       47.80       47.70      5.01 o 
   2   1   1     7268.82     7404.05     77.62 o 
   3   1   1    16285.07    16473.38    194.42 o 
   4   1   1     5852.77     6142.64     82.41 o 
   5   1   1       49.44       26.00      8.79 o 
   6   1   1      416.69      375.65     18.57 o 
   7   1   1      707.81      676.63     26.72 o 
   8   1   1       80.70       78.61     16.17 o 
   9   1   1       23.77       44.02     19.20 o 
  10   1   1      137.08      133.81     41.99 o 
  11   1   1      405.60      438.36     64.02 o 
 -11   2   1      289.28      215.89     49.75 o 
 -10   2   1       34.57       42.31     21.52 o 
  -9   2   1       53.36       52.23     24.37 o 
  -8   2   1       22.47       22.94     21.40 o 
  -7   2   1      553.95      602.93     84.35 o 
  -6   2   1     1863.73     1760.76     52.92 o 
  -5   2   1       25.29       21.98     13.46 o 
  -4   2   1     2649.79     2579.70     41.70 o 
  -3   2   1     9017.47     9077.25    145.48 o 
  -2   2   1     2289.92     2352.49     35.36 o 
  -1   2   1      390.73      396.52     11.26 o 
   0   2   1      383.14      389.60      9.30 o 
   1   2   1     4254.14     4283.49    104.03 o 
   2   2   1     1444.80     1528.31     33.00 o 
   3   2   1      569.52      565.46     15.27 o 
   4   2   1     2434.66     2301.16     63.57 o 
   5   2   1     1839.73     1820.26     46.73 o 
   6   2   1      369.09      345.24     21.36 o 
   7   2   1     1058.21     1090.03     39.39 o 
   8   2   1      184.88      226.52     39.36 o 
   9   2   1      148.74      114.27     38.19 o 
  10   2   1        0.73        7.32     31.70 o 
  11   2   1      162.08      122.10     44.35 o 
 -11   3   1      387.61      424.55     60.50 o 
 -10   3   1      364.21      279.85     40.93 o 
  -9   3   1      154.48      190.50     31.74 o 
  -8   3   1       21.32       11.00     20.52 o 
  -7   3   1      562.63      547.86     41.81 o 
  -6   3   1     1659.86     1678.20     53.70 o 
  -5   3   1     3964.45     3939.13     84.66 o 
  -4   3   1     1790.76     1856.00     71.53 o 
  -3   3   1     2572.43     2600.31     41.67 o 
  -2   3   1     8118.87     8080.55     88.75 o 
  -1   3   1      437.55      442.91     11.78 o 
   0   3   1     1214.55     1183.33     22.65 o 
   1   3   1     5155.89     5076.02     68.94 o 
   2   3   1     1893.14     1835.04     47.91 o 
   3   3   1     1622.53     1633.73     71.79 o 
   4   3   1       89.38       81.46      9.24 o 
   5   3   1     3595.06     3532.61     86.43 o 
   6   3   1      795.15      701.35     29.62 o 
   7   3   1       12.18       12.57     13.50 o 
   8   3   1     1470.40     1490.83     82.43 o 
   9   3   1      297.36      204.66     43.86 o 
  10   3   1       41.66       66.92     38.35 o 
  11   3   1       56.37       44.15     42.31 o 
 -10   4   1       33.78      -28.66     29.06 o 
  -9   4   1      228.49      300.60     36.40 o 
  -8   4   1       71.04       91.33     25.83 o 
  -7   4   1       34.18       36.85     20.29 o 
  -6   4   1        0.85      -14.51     14.71 o 
  -5   4   1     1243.78     1223.34     47.59 o 
  -4   4   1     2267.56     2211.29     40.00 o 
  -3   4   1       73.71       82.29      7.24 o 
  -2   4   1     4436.27     4373.85     55.20 o 
  -1   4   1     3579.65     3679.31     48.34 o 
   0   4   1      440.50      444.30     15.42 o 
   1   4   1       58.51       85.67      9.09 o 
   2   4   1       11.21       -0.41      6.47 o 
   3   4   1     1218.02     1218.32     35.24 o 
   4   4   1      507.06      455.81     37.91 o 
   5   4   1       87.96       77.18     11.16 o 
   6   4   1     1576.22     1564.24     44.69 o 
   7   4   1      286.22      354.37     43.51 o 
   8   4   1      356.08      327.67     46.25 o 
   9   4   1      120.36       93.79     38.28 o 
  10   4   1      125.10      110.23     43.80 o 
 -10   5   1        7.98       26.28     29.72 o 
  -9   5   1      482.31      522.08     43.88 o 
  -8   5   1       37.54       52.50     24.78 o 
  -7   5   1      268.07      276.20     32.04 o 
  -6   5   1      399.27      471.14     34.33 o 
  -5   5   1      483.68      530.59     33.75 o 
  -4   5   1      379.34      349.86     13.21 o 
  -3   5   1      798.67      817.93     19.86 o 
  -2   5   1     1113.21     1219.15     25.25 o 
  -1   5   1      204.59      173.11     12.23 o 
   0   5   1       24.58       14.30      6.55 o 
   1   5   1      114.30       99.20     10.61 o 
   2   5   1       12.80        7.28      8.30 o 
   3   5   1       80.69       78.35     14.58 o 
   4   5   1       91.16       94.51     15.50 o 
   5   5   1     1077.68     1102.80     35.57 o 
   6   5   1        2.32      -19.00     18.09 o 
   7   5   1       37.47       23.90     24.99 o 
   8   5   1      253.19      202.83     42.57 o 
   9   5   1        7.98       -9.77     31.48 o 
  10   5   1       31.74       70.89     42.12 o 
 -10   6   1       77.82      107.93     53.62 o 
  -9   6   1        9.03        6.01     27.95 o 
  -8   6   1        1.95      -22.04     21.75 o 
  -7   6   1       10.75       20.90     22.98 o 
  -6   6   1       50.99       57.00     22.90 o 
  -5   6   1      249.98      210.94     26.87 o 
  -4   6   1      860.22      863.91     22.26 o 
  -3   6   1       41.07       62.40      9.70 o 
  -2   6   1      977.01      941.48     24.14 o 
  -1   6   1      989.89      941.55     27.28 o 
   0   6   1        8.10       10.16      7.52 o 
   1   6   1      164.42      177.99     13.87 o 
   2   6   1       20.37       10.43     10.11 o 
   3   6   1      904.26      851.78     34.45 o 
   4   6   1      435.75      454.00     26.70 o 
   5   6   1       50.93       44.62     16.10 o 
   6   6   1      412.11      461.35     46.93 o 
   7   6   1      943.51      900.12     66.50 o 
   8   6   1        0.61       16.16     29.54 o 
   9   6   1       41.34       -5.16     32.80 o 
  -9   7   1       26.69       43.05     32.01 o 
  -8   7   1       83.35       58.03     38.04 o 
  -7   7   1      320.95      313.35     36.75 o 
  -6   7   1      328.37      356.29     68.00 o 
  -5   7   1       36.49       19.91     25.17 o 
  -4   7   1      920.09      960.82     33.24 o 
  -3   7   1     2834.10     2809.58     47.78 o 
  -2   7   1      209.32      242.19     19.12 o 
  -1   7   1      947.42      914.61     29.55 o 
   0   7   1     1499.20     1470.94     32.07 o 
   1   7   1     1988.69     1930.67     39.60 o 
   2   7   1      138.88      142.77     15.13 o 
   3   7   1      274.60      278.22     22.32 o 
   4   7   1      760.01      845.00     36.81 o 
   5   7   1     3161.59     3201.68     77.94 o 
   6   7   1       31.16       15.19     24.99 o 
   7   7   1      648.37      732.55     63.08 o 
   8   7   1      413.87      541.69     60.76 o 
   9   7   1        4.25      -36.83     24.55 o 
  -9   8   1       36.15       31.43     30.86 o 
  -8   8   1       84.21      134.82     36.17 o 
  -7   8   1      206.60      214.68     36.57 o 
  -6   8   1      263.20      242.46     40.38 o 
  -5   8   1     1101.26     1104.84     63.50 o 
  -4   8   1       11.15      -23.66     19.04 o 
  -3   8   1     2199.05     2181.52     50.29 o 
  -2   8   1     2550.32     2552.15     48.10 o 
  -1   8   1      892.07      874.05     31.39 o 
   0   8   1      845.44      855.93     31.74 o 
   1   8   1     1283.72     1228.48     31.79 o 
   2   8   1      653.51      669.84     27.28 o 
   3   8   1      117.16      124.11     16.79 o 
   4   8   1      425.25      435.93     28.00 o 
   5   8   1     2765.74     2911.17     65.57 o 
   6   8   1      944.54     1014.65     53.50 o 
   7   8   1        0.38      -16.03     24.93 o 
   8   8   1      513.96      515.95     71.18 o 
  -8   9   1       72.82       44.34     35.29 o 
  -7   9   1        2.06      -17.22     28.86 o 
  -6   9   1      264.29      288.16     38.56 o 
  -5   9   1      704.01      796.33     50.66 o 
  -4   9   1      849.72      914.93     83.35 o 
  -3   9   1      384.75      384.94     41.46 o 
  -2   9   1      628.68      664.55     31.35 o 
  -1   9   1     1160.02     1166.53     37.75 o 
   0   9   1      410.84      433.49     26.19 o 
   1   9   1      273.09      286.33     19.08 o 
   2   9   1      556.30      572.92     28.25 o 
   3   9   1      540.50      543.26     30.10 o 
   4   9   1      170.39      107.27     44.09 o 
   5   9   1      194.97      222.89     50.12 o 
   6   9   1      250.54      261.30     56.41 o 
   7   9   1      196.60      270.62     63.05 o 
  -7  10   1        3.28       39.06     34.51 o 
  -6  10   1       46.20      141.96     36.28 o 
  -5  10   1       40.77       20.06     29.52 o 
  -4  10   1       20.68       29.05     27.19 o 
  -3  10   1        8.17       -0.65     38.02 o 
  -2  10   1        6.66      -24.87     16.58 o 
  -1  10   1      265.05      288.75     28.93 o 
   0  10   1      915.31      930.89     49.12 o 
   1  10   1        8.07       35.53     24.37 o 
   2  10   1        2.75       18.90     32.64 o 
   3  10   1       10.44      -22.90     35.96 o 
   4  10   1       40.27       26.87     42.02 o 
   5  10   1       51.01       52.67     45.41 o 
   6  10   1      140.46      223.11     63.18 o 
  -6  11   1       36.00       50.52     34.90 o 
  -5  11   1        5.10       19.49     31.20 o 
  -4  11   1      187.27      169.80     56.50 o 
  -3  11   1      452.95      530.98     68.69 o 
  -2  11   1      294.61      240.96     55.44 o 
  -1  11   1      148.57      164.97     25.14 o 
   0  11   1      157.68      142.33     27.49 o 
   1  11   1        9.91       74.40     38.09 o 
   2  11   1       62.85       94.24     45.54 o 
   3  11   1      102.58      144.84     51.21 o 
   4  11   1       80.95      129.97     51.47 o 
  -3  12   1      216.85      119.59     57.73 o 
  -2  12   1       67.47       52.99     46.67 o 
  -1  12   1      162.47      144.72     33.86 o 
   0  12   1      827.85      859.59     77.21 o 
   1  12   1      358.42      356.82     58.31 o 
   2  12   1       19.02      -33.28     39.54 o 
  -2 -11   2       56.12       14.38     30.80 o 
  -1 -11   2      164.16      126.20     74.24 o 
   0 -11   2       29.00       37.74     38.83 o 
   1 -11   2       56.25       20.71     27.69 o 
   2 -11   2       16.16      -21.94     25.79 o 
   3 -11   2        6.64        9.74     23.43 o 
   4 -11   2       69.85      110.98     52.44 o 
   5 -11   2       31.99       51.31     54.31 o 
  -4 -10   2        5.65       17.95     30.02 o 
  -3 -10   2       43.95       79.55     49.15 o 
  -2 -10   2      254.31      220.59     38.71 o 
  -1 -10   2        1.10        2.16     26.46 o 
   0 -10   2       24.26       14.38     25.41 o 
   1 -10   2       47.00       11.19     22.33 o 
   2 -10   2       13.32       13.31     24.81 o 
   3 -10   2       92.69      127.45     28.03 o 
   4 -10   2       17.82      -20.06     44.12 o 
   5 -10   2      483.12      468.96     69.05 o 
   6 -10   2      633.91      746.09     84.53 o 
   7 -10   2        0.12      -49.99     53.41 o 
  -5  -9   2       11.67       58.40     29.83 o 
  -4  -9   2     1549.28     1623.80     72.05 o 
  -3  -9   2      351.47      285.85     37.36 o 
  -2  -9   2      219.65      228.86     67.52 o 
  -1  -9   2     1281.36     1363.11     61.14 o 
   0  -9   2      234.33      253.22     32.28 o 
   1  -9   2      304.00      265.83     31.38 o 
   2  -9   2       22.90       15.45     21.09 o 
   3  -9   2     1060.82     1128.42     49.67 o 
   4  -9   2      762.83      784.79     36.42 o 
   5  -9   2       74.84       98.59     47.38 o 
   6  -9   2      633.74      694.59     78.24 o 
   7  -9   2      863.78      948.44     91.59 o 
   8  -9   2       59.23       42.73     34.01 o 
  -6  -8   2      515.61      482.73     63.82 o 
  -5  -8   2      239.53      266.11     47.46 o 
  -4  -8   2      197.47      204.76     33.76 o 
  -3  -8   2      905.65      906.33     70.74 o 
  -2  -8   2        5.27       41.86     26.95 o 
  -1  -8   2      207.61      150.58     27.92 o 
   0  -8   2     1020.86     1031.49     56.44 o 
   1  -8   2      635.63      661.63     38.40 o 
   2  -8   2      840.89      765.13     43.52 o 
   3  -8   2      644.40      646.14     37.44 o 
   4  -8   2     1077.77     1050.29     44.42 o 
   5  -8   2     1398.79     1342.44     72.02 o 
   6  -8   2      110.94       88.52     28.34 o 
   7  -8   2      952.62      914.99     84.95 o 
   8  -8   2      309.69      307.15     42.18 o 
   9  -8   2        3.99       43.48     34.19 o 
  -7  -7   2        1.83       55.02     40.99 o 
  -6  -7   2      322.51      421.13     56.89 o 
  -5  -7   2      147.33      134.76     29.67 o 
  -4  -7   2        2.77       11.68     22.62 o 
  -3  -7   2      964.48      961.92     48.43 o 
  -2  -7   2     1130.11     1164.25     76.81 o 
  -1  -7   2     1206.85     1163.31     82.76 o 
   0  -7   2     1850.00     1737.84     79.35 o 
   1  -7   2     1497.27     1549.20     53.14 o 
   2  -7   2      133.07      139.31     42.99 o 
   3  -7   2      214.72      211.16     23.12 o 
   4  -7   2       17.17       36.68     16.56 o 
   5  -7   2      517.00      543.63     51.46 o 
   6  -7   2      209.67      253.17     38.73 o 
   7  -7   2       58.08       17.75     24.77 o 
   8  -7   2      389.11      345.51     40.50 o 
   9  -7   2      589.83      647.02     51.80 o 
  10  -7   2       16.22       49.77     34.24 o 
  -8  -6   2       58.53       63.24     42.38 o 
  -7  -6   2        9.08       46.25     37.60 o 
  -6  -6   2       41.49       25.11     21.12 o 
  -5  -6   2      189.30      165.29     28.11 o 
  -4  -6   2       12.55       16.34     12.55 o 
  -3  -6   2     1246.23     1215.82     64.96 o 
  -2  -6   2       27.80       24.58     10.17 o 
  -1  -6   2     1640.73     1665.45     31.26 o 
   0  -6   2      552.43      590.18     22.04 o 
   1  -6   2       66.20       47.95     10.99 o 
   2  -6   2       37.86       26.86     14.40 o 
   3  -6   2       74.11       76.88     15.84 o 
   4  -6   2      166.09      182.66     16.78 o 
   5  -6   2      108.93      114.72     17.03 o 
   6  -6   2      290.96      316.09     32.20 o 
   7  -6   2      702.09      776.72     88.45 o 
   8  -6   2      257.49      320.20     36.74 o 
   9  -6   2       55.81       56.49     28.51 o 
  10  -6   2       79.08      105.13     35.46 o 
  -8  -5   2       10.48       30.09     21.12 o 
  -7  -5   2        6.83       -7.71     14.71 o 
  -6  -5   2       36.74       41.06     15.31 o 
  -5  -5   2      850.08      848.25     31.34 o 
  -4  -5   2     2129.64     2063.58     57.23 o 
  -3  -5   2      658.27      661.34     25.45 o 
  -2  -5   2     1096.31     1093.95     24.37 o 
  -1  -5   2      759.27      750.94     18.66 o 
   0  -5   2      238.46      263.05     11.20 o 
   1  -5   2      554.84      577.62     19.87 o 
   2  -5   2      962.99      987.54     34.54 o 
   3  -5   2      155.31      181.35     20.08 o 
   4  -5   2      862.36      835.83     26.60 o 
   5  -5   2      350.04      347.61     21.61 o 
   6  -5   2     2022.54     2102.89     48.95 o 
   7  -5   2      140.38       94.36     24.07 o 
   8  -5   2       40.79       41.92     31.14 o 
   9  -5   2      323.52      271.20     37.70 o 
  10  -5   2       60.99       30.57     29.69 o 
  11  -5   2       25.63       42.90     26.90 o 
  -9  -4   2      236.51      197.60     48.05 o 
  -8  -4   2      355.69      363.80     35.65 o 
  -7  -4   2        1.73      -18.94     13.21 o 
  -6  -4   2        2.09       -0.22     11.74 o 
  -5  -4   2     2105.02     2156.28     42.63 o 
  -4  -4   2     1693.64     1694.38     51.01 o 
  -3  -4   2     1044.80     1028.09     39.77 o 
  -2  -4   2      402.88      439.96     31.61 o 
  -1  -4   2     8182.85     8490.91     96.03 o 
   0  -4   2     9077.41     9475.58    104.01 o 
   1  -4   2      119.77      146.74     15.04 o 
   2  -4   2      201.11      164.07     15.24 o 
   3  -4   2      842.32      821.08     27.20 o 
   4  -4   2     2413.00     2322.87     38.88 o 
   5  -4   2      278.88      268.83     17.61 o 
   6  -4   2      197.45      213.26     16.81 o 
   7  -4   2     3128.34     3084.42     99.32 o 
   8  -4   2      412.03      446.26     34.83 o 
   9  -4   2      140.38      194.16     59.25 o 
  10  -4   2      293.71      312.69     30.30 o 
  11  -4   2      127.81      126.22     27.64 o 
 -10  -3   2      693.25      618.22     69.95 o 
  -9  -3   2        2.28      -33.64     26.83 o 
  -8  -3   2     1012.17      984.11     37.46 o 
  -7  -3   2     1707.84     1689.97     59.10 o 
  -6  -3   2     1120.45     1107.67     34.94 o 
  -5  -3   2       62.56       56.13     12.81 o 
  -4  -3   2      241.53      222.31     13.62 o 
  -3  -3   2     5930.94     6008.90     88.55 o 
  -2  -3   2     5589.83     5580.15     80.15 o 
  -1  -3   2      641.52      693.56     28.23 o 
   0  -3   2     4228.41     4178.48     49.06 o 
   1  -3   2     4240.94     4399.45     79.77 o 
   2  -3   2      583.81      567.04     21.81 o 
   3  -3   2      104.67       95.42      9.90 o 
   4  -3   2      707.59      675.38     22.23 o 
   5  -3   2     1342.28     1302.93     32.62 o 
   6  -3   2      230.68      201.91     15.93 o 
   7  -3   2      721.29      765.54     32.09 o 
   8  -3   2      434.80      480.63     42.49 o 
   9  -3   2      329.92      327.27     27.06 o 
  10  -3   2      459.73      480.20     51.23 o 
  11  -3   2      692.33      535.68     86.33 o 
 -10  -2   2      572.95      592.55     68.28 o 
  -9  -2   2      794.36      874.01    138.90 o 
  -8  -2   2       11.80       -0.01     17.19 o 
  -7  -2   2      788.10      732.06     31.33 o 
  -6  -2   2      766.15      760.23     28.49 o 
  -5  -2   2      738.87      733.87     28.17 o 
  -4  -2   2       30.31       45.72      8.61 o 
  -3  -2   2       71.92       89.53     12.49 o 
  -2  -2   2     3511.82     3514.34     53.91 o 
  -1  -2   2     4517.97     4557.21     62.93 o 
   0  -2   2       58.03       48.52     18.21 o 
   1  -2   2     5861.33     5964.82     97.52 o 
   2  -2   2     1669.96     1710.94     38.68 o 
   3  -2   2       21.06       19.43      6.40 o 
   4  -2   2      910.25      982.48     25.09 o 
   5  -2   2     1705.90     1715.74     36.22 o 
   6  -2   2      684.91      653.69     51.30 o 
   7  -2   2     2001.59     1873.73     49.64 o 
   8  -2   2      239.90      239.56     41.31 o 
   9  -2   2     1211.46     1301.44     72.14 o 
  10  -2   2      185.97      199.72     24.39 o 
  11  -2   2       50.26       66.49     23.96 o 
 -10  -1   2       11.28        1.31     24.78 o 
  -9  -1   2       56.76       52.04     23.09 o 
  -8  -1   2      331.85      363.92     30.70 o 
  -7  -1   2       19.67        8.41     11.70 o 
  -6  -1   2      188.27      174.46     15.79 o 
  -5  -1   2       42.48       28.40     11.35 o 
  -4  -1   2      176.83      194.43     14.68 o 
  -3  -1   2     1235.56     1243.17     27.12 o 
  -2  -1   2      280.04      225.56     34.20 o 
  -1  -1   2     1963.93     1723.34    213.53 o 
   0  -1   2      575.18      589.98     35.35 o 
   1  -1   2     2944.76     3022.61     41.06 o 
   2  -1   2     1855.64     1844.99     29.62 o 
   3  -1   2       87.33      122.51     10.20 o 
   4  -1   2       19.76       11.67     12.77 o 
   5  -1   2      209.54      173.70     15.94 o 
   6  -1   2      199.85      245.79     19.76 o 
   7  -1   2      108.03      136.00     15.79 o 
   8  -1   2      174.48      160.50     21.01 o 
   9  -1   2       47.00       36.82     16.95 o 
  10  -1   2      154.01      142.13     31.33 o 
  11  -1   2       20.87       22.64     37.57 o 
 -10   0   2       88.98       94.99     27.76 o 
  -9   0   2      196.12      169.77     27.22 o 
  -8   0   2        5.67        4.14     16.81 o 
  -7   0   2      146.37      121.97     27.74 o 
  -6   0   2      284.54      310.96     18.72 o 
  -5   0   2        5.92        1.30      8.95 o 
  -4   0   2       71.00       94.36     10.46 o 
  -3   0   2      162.14      177.40      9.25 o 
  -2   0   2     2243.26     2203.11     34.04 o 
  -1   0   2     7707.58     7643.49     93.28 o 
   0   0   2     2679.42     2777.55     65.95 o 
   1   0   2     1008.95     1018.96     16.72 o 
   2   0   2      148.43      147.51     13.22 o 
   3   0   2      208.28      229.49      9.96 o 
   4   0   2       79.63       80.60     11.22 o 
   5   0   2      371.87      364.99     16.85 o 
   6   0   2     1126.34     1113.30     46.29 o 
   7   0   2     1838.43     1788.33     41.58 o 
   8   0   2      485.20      498.51     25.51 o 
   9   0   2      587.07      621.38     30.38 o 
  10   0   2      675.35      706.75     66.73 o 
  11   0   2        6.53       27.61     36.28 o 
 -10   1   2       17.24      -12.36     22.09 o 
  -9   1   2      127.66      129.45     23.32 o 
  -8   1   2     1492.66     1569.87     58.16 o 
  -7   1   2        2.58      -20.53     16.77 o 
  -6   1   2      711.43      727.98     29.77 o 
  -5   1   2      517.35      541.35     19.67 o 
  -4   1   2     3433.47     3490.67     54.36 o 
  -3   1   2     9094.18     9617.05    121.39 o 
  -2   1   2      217.75      242.25      7.34 o 
  -1   1   2     3756.09     3830.22     43.31 o 
   0   1   2      128.49      161.68     11.91 o 
   1   1   2     2056.55     2040.55     36.76 o 
   2   1   2    16989.40    17030.40    172.25 o 
   3   1   2     7009.64     6975.40     75.63 o 
   4   1   2     2545.24     2536.55     40.11 o 
   5   1   2       14.97        3.53      7.15 o 
   6   1   2     1602.55     1612.29     48.20 o 
   7   1   2     3210.05     3195.86     58.31 o 
   8   1   2     2044.03     2045.19     47.67 o 
   9   1   2        4.32      -16.74     19.20 o 
  10   1   2     1174.19     1114.92     80.11 o 
  11   1   2      202.74      219.82     50.60 o 
 -10   2   2      761.54      713.39     99.99 o 
  -9   2   2      198.84      206.06     33.46 o 
  -8   2   2     1116.12     1203.41     60.73 o 
  -7   2   2     1711.04     1635.18     57.24 o 
  -6   2   2      764.56      787.66     38.00 o 
  -5   2   2      149.75      197.19     34.71 o 
  -4   2   2     1505.98     1557.35     44.34 o 
  -3   2   2     3698.78     3716.35     72.32 o 
  -2   2   2      133.49      128.17     18.79 o 
  -1   2   2     2712.21     2728.63     50.45 o 
   0   2   2    24665.17    24547.04    282.94 o 
   1   2   2    31568.83    31834.75    315.36 o 
   2   2   2     4876.49     5063.85    139.31 o 
   3   2   2     1372.15     1347.26     23.64 o 
   4   2   2      790.91      765.02     20.42 o 
   5   2   2     2975.67     3128.09     83.24 o 
   6   2   2     1083.67     1105.27     34.32 o 
   7   2   2       21.98       16.73     12.79 o 
   8   2   2     1318.76     1314.85     45.25 o 
   9   2   2      255.45      303.68     46.80 o 
  10   2   2        0.12      -17.90     30.51 o 
  11   2   2      308.51      325.99     57.57 o 
 -10   3   2      469.24      457.25     44.53 o 
  -9   3   2      483.31      552.55     43.37 o 
  -8   3   2       88.02       96.69     26.13 o 
  -7   3   2      389.61      339.70     32.82 o 
  -6   3   2      942.78      885.13     40.74 o 
  -5   3   2     1326.11     1361.43     46.40 o 
  -4   3   2     1204.18     1201.71     40.88 o 
  -3   3   2        1.30       -4.23     10.90 o 
  -2   3   2      401.49      373.58     13.91 o 
  -1   3   2     5396.80     5518.26     91.91 o 
   0   3   2      962.60     1082.77     25.53 o 
   1   3   2     5512.15     5573.47     62.40 o 
   2   3   2     2267.15     2219.82     46.50 o 
   3   3   2      126.34      136.29     13.34 o 
   4   3   2      113.90      117.48     12.23 o 
   5   3   2     1179.34     1274.07     42.52 o 
   6   3   2      122.70      112.59     14.16 o 
   7   3   2       56.43       47.98     15.87 o 
   8   3   2      208.73      229.34     40.67 o 
   9   3   2       97.36      130.97     39.64 o 
  10   3   2      253.14      342.89     54.99 o 
  11   3   2        1.43        3.39     36.15 o 
 -10   4   2        9.27      -20.46     26.42 o 
  -9   4   2       74.37       78.62     29.94 o 
  -8   4   2      643.36      659.57     43.31 o 
  -7   4   2     1310.21     1389.94     55.42 o 
  -6   4   2      657.87      587.71     36.77 o 
  -5   4   2      816.59      757.37     56.89 o 
  -4   4   2       70.54       66.92     20.27 o 
  -3   4   2      786.38      795.66     25.27 o 
  -2   4   2       30.56       61.86     12.35 o 
  -1   4   2     1531.11     1477.54     38.21 o 
   0   4   2     3976.58     4024.42     58.78 o 
   1   4   2     1581.37     1549.76     38.72 o 
   2   4   2      294.40      339.93     18.45 o 
   3   4   2     3421.35     3404.29     67.87 o 
   4   4   2      194.30      196.43     11.69 o 
   5   4   2      163.45      196.08     13.08 o 
   6   4   2      241.42      258.43     23.64 o 
   7   4   2       17.91       -9.84     20.12 o 
   8   4   2     1259.80     1243.57     76.47 o 
   9   4   2      417.40      376.14     52.67 o 
  10   4   2        2.15       15.00     35.83 o 
  11   4   2      102.98       79.50     44.54 o 
 -10   5   2       49.93       79.70     34.05 o 
  -9   5   2      917.83      931.60     56.09 o 
  -8   5   2      515.14      590.82     43.83 o 
  -7   5   2        4.19       15.55     20.01 o 
  -6   5   2      168.68      149.24     31.98 o 
  -5   5   2      180.40      151.74     23.45 o 
  -4   5   2       31.24       49.81     23.91 o 
  -3   5   2      159.39      185.77     14.91 o 
  -2   5   2      900.29      850.83     20.05 o 
  -1   5   2     1947.07     1950.00     38.40 o 
   0   5   2     1208.74     1238.84     24.99 o 
   1   5   2     1758.41     1714.06     60.04 o 
   2   5   2     3615.69     3630.35     71.85 o 
   3   5   2      137.70      125.60     15.15 o 
   4   5   2      114.18      110.28     16.01 o 
   5   5   2      560.52      543.41     21.36 o 
   6   5   2      595.07      617.83     34.43 o 
   7   5   2      222.70      247.49     39.89 o 
   8   5   2       54.55       22.48     30.25 o 
   9   5   2      731.83      765.22     71.56 o 
  10   5   2      238.57      248.30     54.05 o 
 -10   6   2      255.01      234.62     41.59 o 
  -9   6   2        6.10       39.00     40.44 o 
  -8   6   2      355.79      406.47     41.91 o 
  -7   6   2      652.78      730.74     45.96 o 
  -6   6   2      305.63      322.52     44.41 o 
  -5   6   2      969.82      943.29     45.38 o 
  -4   6   2      868.49      857.95     41.56 o 
  -3   6   2      330.22      364.95     22.36 o 
  -2   6   2      234.60      308.64     14.65 o 
  -1   6   2      431.51      405.70     19.48 o 
   0   6   2     3536.81     3488.39     45.72 o 
   1   6   2        1.03       12.72     10.43 o 
   2   6   2     1928.13     1923.17     49.74 o 
   3   6   2     2637.02     2568.69     61.29 o 
   4   6   2      150.36      176.11     19.63 o 
   5   6   2       66.86       62.12     17.17 o 
   6   6   2      684.56      711.17     37.96 o 
   7   6   2      680.26      704.88     60.54 o 
   8   6   2      116.27      139.10     39.15 o 
   9   6   2       32.87       41.86     36.73 o 
  10   6   2      649.13      603.00     73.15 o 
  -9   7   2      131.15      142.06     37.76 o 
  -8   7   2      127.03      106.17     32.11 o 
  -7   7   2      688.43      670.87     68.58 o 
  -6   7   2      291.53      405.76     37.52 o 
  -5   7   2      221.74      257.56     30.26 o 
  -4   7   2      950.72      931.30     59.21 o 
  -3   7   2      214.18      208.01     14.27 o 
  -2   7   2      206.97      219.91     14.70 o 
  -1   7   2       50.06       47.49     10.92 o 
   0   7   2     1017.60     1006.47     24.21 o 
   1   7   2      551.84      543.66     27.75 o 
   2   7   2       64.75       68.81     15.21 o 
   3   7   2      909.86      869.02     35.74 o 
   4   7   2     1169.43     1193.78     69.73 o 
   5   7   2       39.44       40.98     19.87 o 
   6   7   2      343.44      318.14     46.31 o 
   7   7   2      201.51      240.79     42.38 o 
   8   7   2       94.32      136.71     41.41 o 
   9   7   2      193.10      145.00     45.51 o 
  -9   8   2       60.43       11.39     32.98 o 
  -8   8   2      196.74      194.14     37.67 o 
  -7   8   2       14.03       26.82     27.48 o 
  -6   8   2      827.28      873.87     75.50 o 
  -5   8   2       22.92      -32.31     21.54 o 
  -4   8   2        9.73       -8.66     30.94 o 
  -3   8   2      157.39      156.87     14.86 o 
  -2   8   2       22.83       32.35     15.23 o 
  -1   8   2       17.24       29.24     10.14 o 
   0   8   2      297.82      289.44     15.88 o 
   1   8   2      114.13       89.30     24.42 o 
   2   8   2      957.48     1026.56     40.14 o 
   3   8   2      313.57      322.68     25.48 o 
   4   8   2        0.53       -3.37     15.65 o 
   5   8   2       15.23        8.65     16.82 o 
   6   8   2       11.95        4.60     19.02 o 
   7   8   2        4.04       -0.52     27.90 o 
   8   8   2       45.66       69.31     39.12 o 
  -8   9   2       54.04       52.25     34.57 o 
  -7   9   2       22.77       55.66     31.31 o 
  -6   9   2      197.23      236.63     37.52 o 
  -5   9   2      102.14      128.50     31.12 o 
  -4   9   2      154.64      149.12     28.73 o 
  -3   9   2       33.82        5.49     22.22 o 
  -2   9   2      164.69      181.67     21.25 o 
  -1   9   2      106.56       95.83     15.62 o 
   0   9   2      537.64      489.99     22.84 o 
   1   9   2      603.63      610.56     28.73 o 
   2   9   2      600.80      562.60     28.32 o 
   3   9   2      321.36      346.84     30.02 o 
   4   9   2      450.84      449.17     32.52 o 
   5   9   2       14.99       52.19     20.74 o 
   6   9   2       25.58       40.46     22.43 o 
   7   9   2      248.77      161.35     55.12 o 
  -7  10   2       16.70       16.23     33.94 o 
  -6  10   2     1102.46     1109.12     63.80 o 
  -5  10   2      271.77      320.54     40.45 o 
  -4  10   2       33.93       43.76     28.03 o 
  -3  10   2       51.76       69.59     27.00 o 
  -2  10   2      843.18      852.65     36.26 o 
  -1  10   2     1037.91     1011.52     39.21 o 
   0  10   2      591.08      595.14     31.22 o 
   1  10   2      231.74      255.82     22.98 o 
   2  10   2     1020.12     1136.30     57.12 o 
   3  10   2      247.31      200.31     45.64 o 
   4  10   2       56.10      118.94     46.51 o 
   5  10   2      416.77      419.91     64.18 o 
   6  10   2      470.10      598.74     74.69 o 
  -6  11   2       17.16       54.43     44.39 o 
  -5  11   2      447.90      520.78     50.07 o 
  -4  11   2      265.48      304.97     39.63 o 
  -3  11   2       16.76       28.16     44.67 o 
  -2  11   2      506.25      492.79     63.28 o 
  -1  11   2      123.05      122.23     30.12 o 
   0  11   2      192.97      232.92     68.86 o 
   1  11   2        0.76        1.81     33.61 o 
   2  11   2      210.40      210.08     49.83 o 
   3  11   2     1233.37     1301.17     90.24 o 
   4  11   2      118.43       59.50     48.70 o 
   5  11   2      115.01      122.23     56.83 o 
  -4  12   2      605.20      592.45     79.31 o 
  -3  12   2      207.78      230.11     59.34 o 
  -2  12   2       10.98       81.24     48.25 o 
  -1  12   2       36.07      -15.29     44.96 o 
   0  12   2       12.25        8.45     37.89 o 
   1  12   2      287.55      294.68     55.41 o 
   2  12   2        2.34       -6.58     40.86 o 
   0 -11   3      162.61      169.84     37.21 o 
   1 -11   3      834.97      797.08     55.42 o 
   2 -11   3      292.81      249.28     37.98 o 
   3 -11   3       20.37       29.77     29.44 o 
   4 -11   3        5.43        4.10     51.60 o 
  -3 -10   3        1.74       36.84     31.57 o 
  -2 -10   3      393.41      452.10     47.23 o 
  -1 -10   3      862.76      815.80     55.92 o 
   0 -10   3      512.52      449.07     41.90 o 
   1 -10   3      183.04      194.82     34.60 o 
   2 -10   3      492.44      469.03     41.24 o 
   3 -10   3      352.18      328.83     67.60 o 
   4 -10   3       22.45       41.06     25.19 o 
   5 -10   3       89.25       46.54     49.80 o 
   6 -10   3      219.44      207.89     61.08 o 
  -5  -9   3      675.81      750.77     57.02 o 
  -4  -9   3      567.22      583.85     61.76 o 
  -3  -9   3      177.74      108.15     32.27 o 
  -2  -9   3       22.62       12.56     24.62 o 
  -1  -9   3      194.48      173.03     31.61 o 
   0  -9   3     1138.60     1139.05     65.18 o 
   1  -9   3      450.84      446.65     38.96 o 
   2  -9   3      254.51      231.31     30.36 o 
   3  -9   3     1129.45     1143.62     54.10 o 
   4  -9   3      427.89      443.33     35.85 o 
   5  -9   3       21.10       33.70     46.93 o 
   6  -9   3      154.04      119.72     53.25 o 
   7  -9   3      116.91       85.63     55.41 o 
   8  -9   3      243.41      266.43     69.95 o 
  -6  -8   3      343.90      306.51     59.41 o 
  -5  -8   3        5.97       21.67     28.66 o 
  -4  -8   3      205.42      220.73     44.84 o 
  -3  -8   3      369.08      331.06     58.78 o 
  -2  -8   3      596.23      606.52     54.46 o 
  -1  -8   3      236.66      226.64     74.98 o 
   0  -8   3      124.94       83.62     37.65 o 
   1  -8   3      797.61      807.06     43.99 o 
   2  -8   3      402.23      380.30     40.57 o 
   3  -8   3      156.31      126.12     24.09 o 
   4  -8   3      502.24      498.88     35.18 o 
   5  -8   3       27.11       32.32     24.46 o 
   6  -8   3        5.01      -20.93     34.70 o 
   7  -8   3       26.47       50.70     48.15 o 
   8  -8   3        4.74       -9.61     26.42 o 
   9  -8   3       59.99       21.02     31.88 o 
  -7  -7   3       38.30       14.22     41.54 o 
  -6  -7   3      301.67      273.66     38.02 o 
  -5  -7   3      556.39      609.48     46.14 o 
  -4  -7   3       31.59       57.34     25.38 o 
  -3  -7   3       13.04        5.17     22.16 o 
  -2  -7   3      247.30      251.30     30.96 o 
  -1  -7   3      104.24       93.28     23.01 o 
   0  -7   3       10.49        9.87     34.93 o 
   1  -7   3       34.54       44.34     18.93 o 
   2  -7   3     1509.39     1418.03     51.64 o 
   3  -7   3     1417.22     1361.18     49.42 o 
   4  -7   3       18.83       31.48     17.80 o 
   5  -7   3      206.71      164.07     20.37 o 
   6  -7   3       73.50       63.85     26.25 o 
   7  -7   3      387.92      416.72     39.55 o 
   8  -7   3      166.33      107.54     31.73 o 
   9  -7   3      234.54      244.77     45.91 o 
  10  -7   3       24.80       19.47     31.87 o 
  -8  -6   3      107.86      112.20     44.67 o 
  -7  -6   3      659.91      576.32     63.31 o 
  -6  -6   3      435.77      424.60     30.89 o 
  -5  -6   3        4.84      -21.20     21.37 o 
  -4  -6   3       93.92       98.43     24.58 o 
  -3  -6   3      975.47      992.48     46.38 o 
  -2  -6   3       59.26       59.83     21.08 o 
  -1  -6   3      240.19      245.98     26.26 o 
   0  -6   3      245.86      255.32     25.81 o 
   1  -6   3     5089.01     5171.31    107.90 o 
   2  -6   3     1123.84     1059.77     56.39 o 
   3  -6   3       78.43      100.46     30.03 o 
   4  -6   3     2221.56     2198.17     84.11 o 
   5  -6   3      873.55      962.51     34.01 o 
   6  -6   3       43.97       83.72     22.26 o 
   7  -6   3       47.61       83.10     25.04 o 
   8  -6   3      124.89       82.47     39.43 o 
   9  -6   3      765.53      939.09    117.20 o 
  10  -6   3      244.97      278.90     32.44 o 
  -8  -5   3      310.35      347.18     54.76 o 
  -7  -5   3       16.76       24.43     20.47 o 
  -6  -5   3      457.57      437.97     28.82 o 
  -5  -5   3     1346.11     1389.30     36.46 o 
  -4  -5   3        5.73        9.99     17.35 o 
  -3  -5   3     1354.73     1311.21     50.55 o 
  -2  -5   3      285.35      292.05     17.07 o 
  -1  -5   3     2922.63     2856.15     50.58 o 
   0  -5   3      535.22      532.81     17.84 o 
   1  -5   3      404.45      401.86     28.22 o 
   2  -5   3     5933.79     5878.17    111.65 o 
   3  -5   3     2184.10     2103.76     54.35 o 
   4  -5   3        0.14        5.45     12.26 o 
   5  -5   3     1852.65     1840.15     38.43 o 
   6  -5   3      850.01      869.03     32.72 o 
   7  -5   3      370.16      367.08     33.87 o 
   8  -5   3        9.20        6.23     21.27 o 
   9  -5   3      293.43      314.48     45.44 o 
  10  -5   3      602.11      609.98     38.20 o 
  11  -5   3       86.06       86.24     27.90 o 
  -8  -4   3      604.90      653.28     34.45 o 
  -7  -4   3      856.33      922.60     52.29 o 
  -6  -4   3      184.85      186.34     21.62 o 
  -5  -4   3      947.66      944.47     42.21 o 
  -4  -4   3      694.74      700.30     27.77 o 
  -3  -4   3      194.50      209.09     15.62 o 
  -2  -4   3      390.99      436.76     18.51 o 
  -1  -4   3      852.44      793.93     27.36 o 
   0  -4   3      945.25      907.71     20.21 o 
   1  -4   3      969.85      951.84     21.42 o 
   2  -4   3      229.15      242.94     27.35 o 
   3  -4   3     1728.92     1745.98     45.82 o 
   4  -4   3     3130.73     3140.02     55.34 o 
   5  -4   3       47.38       70.76     12.65 o 
   6  -4   3      884.86      810.16     29.87 o 
   7  -4   3      192.20      177.41     18.87 o 
   8  -4   3       32.07       42.02     22.09 o 
   9  -4   3       40.27       44.96     21.51 o 
  10  -4   3       34.52       66.07     23.10 o 
  11  -4   3      119.70       87.61     24.66 o 
  -9  -3   3       73.51       26.54     34.09 o 
  -8  -3   3       34.79       30.95     21.46 o 
  -7  -3   3      147.40      178.05     20.17 o 
  -6  -3   3      640.40      644.82     25.47 o 
  -5  -3   3       11.37       13.95      9.78 o 
  -4  -3   3     3045.48     2942.18    100.51 o 
  -3  -3   3     2604.73     2554.53     48.55 o 
  -2  -3   3     1061.82     1209.23     28.66 o 
  -1  -3   3      612.30      708.98     21.85 o 
   0  -3   3      313.47      360.21     21.46 o 
   1  -3   3      115.04      118.48     25.67 o 
   2  -3   3     4468.76     4597.80     91.66 o 
   3  -3   3       42.45       29.40     10.43 o 
   4  -3   3      894.31      979.98     26.25 o 
   5  -3   3      770.37      696.36     24.74 o 
   6  -3   3      116.38      133.66     14.80 o 
   7  -3   3        5.40        0.40     12.20 o 
   8  -3   3       37.25       69.04     17.35 o 
   9  -3   3        7.80        5.41     14.32 o 
  10  -3   3      288.61      246.77     44.58 o 
  11  -3   3      120.31      136.89     26.61 o 
 -10  -2   3        5.11       -3.10     36.38 o 
  -9  -2   3       89.64      128.07     27.75 o 
  -8  -2   3      221.25      247.20     50.21 o 
  -7  -2   3      486.51      475.96     26.06 o 
  -6  -2   3        7.02        9.12     11.55 o 
  -5  -2   3      811.56      807.01     24.63 o 
  -4  -2   3     1305.42     1341.59     29.36 o 
  -3  -2   3      661.69      726.67     27.66 o 
  -2  -2   3      152.76      172.27     15.26 o 
  -1  -2   3       17.36        9.74      6.59 o 
   0  -2   3      965.27      983.92     28.95 o 
   1  -2   3     2897.09     2873.51     75.16 o 
   2  -2   3      103.29      125.94      7.99 o 
   3  -2   3     2458.00     2441.92     43.37 o 
   4  -2   3     6093.76     6352.05    107.98 o 
   5  -2   3        0.77        0.44      7.86 o 
   6  -2   3      226.90      202.51     15.00 o 
   7  -2   3       10.84       17.17     10.00 o 
   8  -2   3      340.34      346.57     19.44 o 
   9  -2   3        7.18        4.59     15.72 o 
  10  -2   3      180.84      181.03     24.08 o 
  11  -2   3      511.57      473.06     62.08 o 
 -10  -1   3        4.22       23.81     25.33 o 
  -9  -1   3      180.92      227.78     30.56 o 
  -8  -1   3       32.75       37.92     20.12 o 
  -7  -1   3      699.72      650.55     36.94 o 
  -6  -1   3     1598.81     1567.59     82.35 o 
  -5  -1   3      534.47      534.46     26.90 o 
  -4  -1   3     1892.37     1931.81     39.23 o 
  -3  -1   3     1430.53     1404.72     30.87 o 
  -2  -1   3     1505.09     1562.36     38.22 o 
  -1  -1   3       40.17       51.44      9.48 o 
   0  -1   3      570.65      576.92     19.80 o 
   1  -1   3     3916.69     3890.61     44.19 o 
   2  -1   3     9396.00     9413.01    117.10 o 
   3  -1   3     1759.85     1870.65     32.46 o 
   4  -1   3     6811.66     6927.64     81.12 o 
   5  -1   3     2790.40     2724.85     69.08 o 
   6  -1   3      745.36      735.20     25.22 o 
   7  -1   3     1500.03     1485.17     38.39 o 
   8  -1   3     2906.03     2817.62    102.59 o 
   9  -1   3      589.23      645.07     50.21 o 
  10  -1   3      393.63      406.62     37.08 o 
  11  -1   3        3.60      -46.34     30.90 o 
 -10   0   3       35.39       36.55     25.12 o 
  -9   0   3      189.19      184.45     60.12 o 
  -8   0   3      415.19      431.27    100.61 o 
  -7   0   3      132.27      138.71     29.41 o 
  -6   0   3      725.20      799.71     32.27 o 
  -5   0   3     2215.50     2048.79     49.32 o 
  -4   0   3     1390.11     1393.08     30.10 o 
  -3   0   3     2807.94     2846.83     45.69 o 
  -2   0   3     3906.91     3944.27     56.13 o 
  -1   0   3      656.99      635.40     19.01 o 
   0   0   3      159.25      115.50     22.74 o 
   1   0   3     1025.79     1009.57     18.02 o 
   2   0   3     5538.72     5592.77     86.55 o 
   3   0   3      497.56      401.19     30.86 o 
   4   0   3      890.25      977.60     24.08 o 
   5   0   3     4084.06     3989.39     61.07 o 
   6   0   3     2033.04     1961.89     87.86 o 
   7   0   3     1008.61      941.54     30.01 o 
   8   0   3      907.91      932.59     32.27 o 
   9   0   3      159.89      170.89     20.00 o 
  10   0   3      510.89      527.11     59.47 o 
  11   0   3       30.27       56.92     39.60 o 
 -10   1   3       62.29       54.75     26.49 o 
  -9   1   3      117.84      191.86     40.80 o 
  -8   1   3      145.45       99.04     32.41 o 
  -7   1   3      440.98      440.26     34.05 o 
  -6   1   3       43.39       33.36     18.12 o 
  -5   1   3     1260.07     1261.85     30.62 o 
  -4   1   3     3833.99     3757.43     49.82 o 
  -3   1   3      609.98      782.41     16.87 o 
  -2   1   3     2148.07     2233.36     30.71 o 
  -1   1   3     6043.35     6070.95     67.66 o 
   0   1   3     1116.41     1056.19     19.49 o 
   1   1   3      535.64      514.21     23.22 o 
   2   1   3       13.71       16.86      6.67 o 
   3   1   3     1427.89     1414.02     20.89 o 
   4   1   3      501.31      470.86     13.26 o 
   5   1   3     1132.48     1182.82     33.09 o 
   6   1   3     3491.14     3419.80     55.94 o 
   7   1   3      948.68      978.49     29.39 o 
   8   1   3      142.98      160.69     25.15 o 
   9   1   3        3.65       11.74     26.03 o 
  10   1   3      137.11      175.28     43.02 o 
  11   1   3       13.48       43.80     37.83 o 
 -10   2   3       23.13       -0.35     27.71 o 
  -9   2   3       60.25       13.53     26.69 o 
  -8   2   3       68.62       29.59     23.08 o 
  -7   2   3        3.58      -13.72     38.48 o 
  -6   2   3      646.62      663.40     36.23 o 
  -5   2   3      476.02      502.15     45.65 o 
  -4   2   3      130.25      169.50     18.54 o 
  -3   2   3     2482.60     2412.10     55.94 o 
  -2   2   3       20.95       16.75      4.92 o 
  -1   2   3     1239.56     1264.36     31.49 o 
   0   2   3      150.43      156.98      8.43 o 
   1   2   3     5637.68     5829.98     63.75 o 
   2   2   3       17.22        9.39      7.10 o 
   3   2   3      157.18      170.46     13.12 o 
   4   2   3      705.57      702.60     14.56 o 
   5   2   3     3466.66     3438.99     45.61 o 
   6   2   3     1134.65     1138.03     27.29 o 
   7   2   3      157.69      149.71     13.87 o 
   8   2   3       61.61       88.05     29.64 o 
   9   2   3       26.85        5.93     26.61 o 
  10   2   3      114.10      134.84     41.57 o 
  11   2   3      386.13      349.92     57.92 o 
 -10   3   3       28.53       57.94     30.87 o 
  -9   3   3       75.41       53.76     27.79 o 
  -8   3   3       22.79        0.86     21.52 o 
  -7   3   3      974.84     1150.21     51.33 o 
  -6   3   3      484.10      539.95     34.85 o 
  -5   3   3      527.28      554.39     32.15 o 
  -4   3   3     1307.21     1227.15     51.42 o 
  -3   3   3     1838.11     1816.60     48.42 o 
  -2   3   3       26.10       51.81     11.73 o 
  -1   3   3     1245.31     1260.13     51.96 o 
   0   3   3     2622.48     2652.00     41.18 o 
   1   3   3     4192.26     4227.27     66.35 o 
   2   3   3      392.89      381.47     11.65 o 
   3   3   3     3303.25     3310.45    105.77 o 
   4   3   3     5279.65     5244.44     71.12 o 
   5   3   3     2202.63     2291.54     40.06 o 
   6   3   3      275.81      265.00     20.37 o 
   7   3   3     1018.02      948.73     60.83 o 
   8   3   3      191.13      177.57     37.12 o 
   9   3   3       43.02       46.15     32.35 o 
  10   3   3       10.23      -22.35     28.12 o 
  11   3   3      223.09      341.41     58.63 o 
 -10   4   3      181.47      254.94     41.64 o 
  -9   4   3       53.06       49.76     29.00 o 
  -8   4   3       12.76        0.39     22.56 o 
  -7   4   3      429.04      555.56     40.12 o 
  -6   4   3     2063.15     2181.35     66.82 o 
  -5   4   3      932.75      886.56     41.35 o 
  -4   4   3       40.05       39.38     14.96 o 
  -3   4   3    10581.33    10403.67    172.33 o 
  -2   4   3     1186.57     1235.14    104.54 o 
  -1   4   3       34.11       40.22     10.51 o 
   0   4   3     1776.36     1714.37     32.66 o 
   1   4   3      407.97      368.28     12.22 o 
   2   4   3     1915.15     1926.98     34.52 o 
   3   4   3      114.17      113.71     14.39 o 
   4   4   3     3598.54     3485.15     52.21 o 
   5   4   3     4438.54     4339.69     64.83 o 
   6   4   3      270.27      269.55     24.58 o 
   7   4   3      647.28      629.47     54.28 o 
   8   4   3      494.07      492.89     53.18 o 
   9   4   3      109.11      190.28     43.80 o 
  10   4   3        1.66        9.90     33.51 o 
  11   4   3       54.23       76.43     45.09 o 
 -10   5   3      829.08      958.17    111.89 o 
  -9   5   3      710.25      817.38     55.59 o 
  -8   5   3      339.38      437.37     98.20 o 
  -7   5   3      136.57       91.93     26.55 o 
  -6   5   3      860.22      815.03     83.14 o 
  -5   5   3     5638.18     5606.50    117.85 o 
  -4   5   3     1430.74     1340.62     56.05 o 
  -3   5   3     1020.01      989.04     23.93 o 
  -2   5   3     4935.65     4904.53     94.75 o 
  -1   5   3     1263.04     1195.94     37.08 o 
   0   5   3      216.48      269.93     14.36 o 
   1   5   3     2881.58     2910.59     41.51 o 
   2   5   3     3245.85     3154.71     66.64 o 
   3   5   3     2434.64     2276.41     55.43 o 
   4   5   3      648.68      681.91     31.20 o 
   5   5   3      499.99      472.03     32.20 o 
   6   5   3     1678.08     1693.93     54.85 o 
   7   5   3      186.12      200.54     37.73 o 
   8   5   3       87.57       72.95     33.28 o 
   9   5   3      372.21      320.90     52.15 o 
  10   5   3       29.70       33.99     37.54 o 
  -9   6   3      269.50      349.83     43.86 o 
  -8   6   3        8.66       -1.12     26.87 o 
  -7   6   3       13.27       38.79     26.09 o 
  -6   6   3      201.04      234.80     30.76 o 
  -5   6   3      142.70      169.63     26.52 o 
  -4   6   3      261.92      223.55     25.50 o 
  -3   6   3      201.62      208.22     14.53 o 
  -2   6   3      460.46      465.50     29.53 o 
  -1   6   3     2066.15     2046.27     52.81 o 
   0   6   3     1430.95     1451.64     29.62 o 
   1   6   3       74.75       94.66     10.48 o 
   2   6   3      662.45      714.76     45.05 o 
   3   6   3       21.18       18.97     14.69 o 
   4   6   3      499.30      462.36     27.87 o 
   5   6   3      180.95      173.56     22.15 o 
   6   6   3        4.48        3.24     15.52 o 
   7   6   3      658.87      656.94     40.07 o 
   8   6   3        9.87        0.13     28.54 o 
   9   6   3       53.21       41.15     34.70 o 
  10   6   3        7.38        9.58     36.22 o 
  -9   7   3      211.86      188.56     39.72 o 
  -8   7   3       20.05       13.40     27.87 o 
  -7   7   3       21.10       33.57     26.77 o 
  -6   7   3        4.81       19.52     26.16 o 
  -5   7   3      158.68      128.98     26.52 o 
  -4   7   3       75.19       93.24     23.31 o 
  -3   7   3      178.23      197.36     25.14 o 
  -2   7   3     1010.69      993.26     30.72 o 
  -1   7   3        7.53        1.17     13.10 o 
   0   7   3       53.93       60.52     10.76 o 
   1   7   3      326.52      294.14     18.40 o 
   2   7   3       98.90      112.27     17.14 o 
   3   7   3      233.28      225.59     21.81 o 
   4   7   3      248.24      261.16     37.25 o 
   5   7   3      595.24      644.07     46.54 o 
   6   7   3      703.27      724.82     62.87 o 
   7   7   3       31.93       31.73     20.70 o 
   8   7   3        2.72       53.57     35.61 o 
   9   7   3      145.66       87.75     43.57 o 
  -8   8   3        8.78       -6.21     31.45 o 
  -7   8   3       22.95       70.98     43.33 o 
  -6   8   3      260.91      311.88     55.23 o 
  -5   8   3       30.82       19.93     22.84 o 
  -4   8   3      686.37      673.12     42.58 o 
  -3   8   3      522.39      560.73     40.27 o 
  -2   8   3      119.35      134.17     25.61 o 
  -1   8   3     1489.86     1455.15     39.91 o 
   0   8   3      519.05      554.56     25.93 o 
   1   8   3        1.31       -0.94     11.34 o 
   2   8   3      148.40      116.53     19.03 o 
   3   8   3      547.36      518.06     31.50 o 
   4   8   3      881.02      861.52     44.12 o 
   5   8   3        5.72       -2.46     16.69 o 
   6   8   3       73.54      154.27     56.66 o 
   7   8   3     1109.44     1234.60    188.83 o 
   8   8   3      102.34      133.20     44.38 o 
  -8   9   3        3.59        4.74     33.54 o 
  -7   9   3      154.93      161.78     36.74 o 
  -6   9   3      179.23      146.39     33.68 o 
  -5   9   3      115.27       83.84     29.62 o 
  -4   9   3       50.30       56.16     25.23 o 
  -3   9   3     1493.46     1573.71    115.07 o 
  -2   9   3      862.18      906.64     34.92 o 
  -1   9   3      216.04      234.40     18.15 o 
   0   9   3      691.67      678.52     26.29 o 
   1   9   3     1744.94     1695.94     39.86 o 
   2   9   3      362.76      344.36     28.53 o 
   3   9   3       57.57       53.17     19.33 o 
   4   9   3      153.41      197.58     32.82 o 
   5   9   3     1204.14     1246.66     52.12 o 
   6   9   3      574.45      666.52     84.72 o 
   7   9   3       35.48       44.90     25.45 o 
   8   9   3      507.57      444.90     62.89 o 
  -7  10   3      170.81      174.85     41.72 o 
  -6  10   3       28.70       23.31     40.47 o 
  -5  10   3      267.23      312.26     40.29 o 
  -4  10   3      167.46      158.25     33.38 o 
  -3  10   3      147.58       74.02     27.19 o 
  -2  10   3     1222.57     1196.41    150.14 o 
  -1  10   3      823.71      805.69     35.46 o 
   0  10   3        2.50      -22.93     15.29 o 
   1  10   3      418.71      426.02     32.38 o 
   2  10   3      314.26      308.75     26.07 o 
   3  10   3      155.36      150.27     21.89 o 
   4  10   3       70.56       43.71     20.27 o 
   5  10   3      213.70      154.38     28.16 o 
   6  10   3      701.20      738.48     69.44 o 
  -5  11   3       60.08       72.18     34.31 o 
  -4  11   3      143.92      140.74     35.38 o 
  -3  11   3      279.43      325.58     61.99 o 
  -2  11   3       29.80       43.40     26.77 o 
  -1  11   3       89.94      109.99     22.77 o 
   0  11   3      379.68      428.17     37.19 o 
   1  11   3       17.60       26.67     17.90 o 
   2  11   3       28.96       18.13     35.61 o 
   3  11   3        3.50      -49.30     32.86 o 
   4  11   3       25.81       12.32     44.22 o 
   5  11   3      139.50      149.93     55.63 o 
  -4  12   3        0.26       -9.06     30.18 o 
  -3  12   3        2.13       70.11     53.79 o 
  -2  12   3      214.03      234.92     59.05 o 
   0  12   3      200.14      240.62     50.83 o 
   1  12   3       99.94      123.23     45.31 o 
   2  12   3       57.92       15.06     42.09 o 
   3  12   3       51.87       42.60     43.57 o 
  -2 -10   4      698.02      720.08     55.99 o 
  -1 -10   4      371.05      403.92     45.38 o 
   0 -10   4        7.90      -32.35     26.00 o 
   1 -10   4       74.96       24.32     26.72 o 
   2 -10   4      189.46      186.05     34.19 o 
   3 -10   4      117.64       83.86     30.06 o 
   4 -10   4       86.67       78.27     31.67 o 
   5 -10   4       30.91        4.03     45.76 o 
   6 -10   4      128.03       75.18     56.54 o 
  -4  -9   4       36.98       19.95     32.18 o 
  -3  -9   4      381.02      311.72     42.08 o 
  -2  -9   4       11.11        8.76     26.83 o 
  -1  -9   4      210.49      166.74     33.51 o 
   0  -9   4       84.17       69.25     27.69 o 
   1  -9   4       11.24       36.81     25.95 o 
   2  -9   4       34.42       25.77     23.31 o 
   3  -9   4      129.42      127.41     29.49 o 
   4  -9   4       51.84       26.93     24.81 o 
   5  -9   4      122.93      100.70     27.76 o 
   6  -9   4       49.28       69.73     52.28 o 
   7  -9   4       50.37       34.83     54.63 o 
  -5  -8   4      541.25      548.36     49.49 o 
  -4  -8   4      181.38      175.20     34.16 o 
  -3  -8   4       50.62       45.83     32.51 o 
  -2  -8   4      400.68      390.51     71.94 o 
  -1  -8   4      474.37      521.21     41.67 o 
   0  -8   4      261.65      285.49     34.46 o 
   1  -8   4        6.68       18.62     21.22 o 
   2  -8   4      171.27      165.51     27.99 o 
   3  -8   4      568.70      613.45     40.25 o 
   4  -8   4      574.75      575.16     64.18 o 
   5  -8   4        7.77        6.24     21.79 o 
   6  -8   4     1108.57     1090.02     83.50 o 
   7  -8   4      700.49      725.45     79.79 o 
   8  -8   4       29.91      -47.86     50.12 o 
   9  -8   4      244.28      329.57     71.89 o 
  -6  -7   4       96.32      150.40     34.39 o 
  -5  -7   4       77.98       55.72     29.36 o 
  -4  -7   4      899.90      907.60     60.94 o 
  -3  -7   4     1723.77     1686.69     66.71 o 
  -2  -7   4      309.68      373.78     49.57 o 
  -1  -7   4     1607.44     1459.34     58.00 o 
   0  -7   4     1379.12     1372.17     55.03 o 
   1  -7   4     1043.39     1033.76     47.18 o 
   2  -7   4      281.72      305.73     29.18 o 
   3  -7   4       19.10        0.98     17.54 o 
   4  -7   4      956.90      970.17     43.94 o 
   5  -7   4      448.35      426.73     31.22 o 
   6  -7   4      341.08      323.73     32.73 o 
   7  -7   4     1310.27     1293.39     86.85 o 
   8  -7   4      400.51      463.39     43.14 o 
   9  -7   4        0.65       17.46     30.74 o 
  -7  -6   4      337.33      330.31     54.41 o 
  -6  -6   4      378.13      379.86     31.10 o 
  -5  -6   4      484.72      550.21     42.59 o 
  -4  -6   4       22.73       27.11     22.08 o 
  -3  -6   4     1530.76     1615.52     60.25 o 
  -2  -6   4     2041.39     2012.29     74.60 o 
  -1  -6   4       47.76       28.00     17.87 o 
   0  -6   4      984.88      931.58     42.84 o 
   1  -6   4     1392.20     1476.24     59.12 o 
   2  -6   4       26.93       37.36     17.79 o 
   3  -6   4     1295.47     1239.05     45.90 o 
   4  -6   4     2309.26     2252.10     63.71 o 
   5  -6   4     2051.40     2071.48     60.25 o 
   6  -6   4     1066.13     1042.26     60.71 o 
   7  -6   4       58.19       28.10     25.87 o 
   8  -6   4     1421.47     1373.00     61.24 o 
   9  -6   4      334.91      337.51     30.95 o 
  10  -6   4      124.84      146.33     27.26 o 
  -8  -5   4       83.81       74.11     40.47 o 
  -7  -5   4       53.67       15.78     17.91 o 
  -6  -5   4      146.51      127.21     21.90 o 
  -5  -5   4      211.55      237.10     41.79 o 
  -4  -5   4     1764.41     1799.36     78.53 o 
  -3  -5   4      201.96      243.24     47.76 o 
  -2  -5   4      221.20      220.26     24.42 o 
  -1  -5   4     2153.60     2150.81     67.86 o 
   0  -5   4       57.35       87.58     18.24 o 
   1  -5   4     1212.66     1159.18     42.91 o 
   2  -5   4     1165.58     1205.26     43.15 o 
   3  -5   4       17.51       17.97     13.44 o 
   4  -5   4      676.85      684.71     33.03 o 
   5  -5   4        4.57        8.82     14.34 o 
   6  -5   4      610.38      628.68     73.33 o 
   7  -5   4      250.47      305.16     24.02 o 
   8  -5   4        3.65        1.76     16.46 o 
   9  -5   4      208.95      209.95     25.90 o 
  10  -5   4       67.48      103.32     25.71 o 
  11  -5   4        2.81      -15.43     23.20 o 
  -8  -4   4        3.54       -9.71     28.86 o 
  -7  -4   4       24.63       26.57     24.74 o 
  -6  -4   4      109.15       83.72     17.83 o 
  -5  -4   4      162.10      174.94     16.76 o 
  -4  -4   4       50.80       61.87     13.75 o 
  -3  -4   4       27.14       23.33     10.54 o 
  -2  -4   4     1827.67     1797.96     38.23 o 
  -1  -4   4      130.79      118.61     19.97 o 
   0  -4   4     1036.01     1037.74     50.39 o 
   1  -4   4       25.34       20.10     27.01 o 
   2  -4   4      340.40      342.78     22.97 o 
   3  -4   4       61.55       55.82     15.24 o 
   4  -4   4      137.06      187.38     18.58 o 
   5  -4   4      491.15      540.27     40.60 o 
   6  -4   4     1237.97     1204.49     51.25 o 
   7  -4   4       32.58       26.89     12.39 o 
   8  -4   4      914.56      927.31     37.56 o 
   9  -4   4      133.31      157.92     33.33 o 
  10  -4   4        5.72        9.76     20.19 o 
  11  -4   4       46.84       49.17     24.02 o 
  -9  -3   4      223.79      272.49     48.44 o 
  -8  -3   4      360.92      399.11     65.16 o 
  -7  -3   4       74.79       70.72     17.81 o 
  -6  -3   4       76.41       79.52     14.28 o 
  -5  -3   4       13.91       22.92     11.19 o 
  -4  -3   4     5629.86     5293.20    109.58 o 
  -3  -3   4      244.64      243.59     16.37 o 
  -2  -3   4      905.84      885.91     24.91 o 
  -1  -3   4     1477.48     1304.36     38.24 o 
   0  -3   4       22.16       32.02     11.76 o 
   1  -3   4       82.85       57.16     14.08 o 
   2  -3   4     4047.68     4395.44     65.97 o 
   3  -3   4      866.17      908.36     23.47 o 
   4  -3   4     1536.28     1571.79     33.70 o 
   5  -3   4        8.36        8.17     11.41 o 
   6  -3   4     2041.63     1979.06     38.72 o 
   7  -3   4     1133.24     1087.92     48.93 o 
   8  -3   4       91.15       64.19     15.23 o 
   9  -3   4      794.37      893.13     45.60 o 
  10  -3   4      178.40      190.05     25.29 o 
  11  -3   4       36.50       33.69     21.78 o 
  -9  -2   4       79.46       64.54     47.54 o 
  -8  -2   4     1026.18     1118.94     92.06 o 
  -7  -2   4      272.12      290.46     29.10 o 
  -6  -2   4      467.69      486.39     22.35 o 
  -5  -2   4      249.89      260.54     21.23 o 
  -4  -2   4     3085.09     3038.86     49.15 o 
  -3  -2   4     2957.46     2806.43     62.06 o 
  -2  -2   4      109.08      115.30     10.80 o 
  -1  -2   4     2588.48     2502.75     41.47 o 
   0  -2   4    18143.28    18996.65    287.81 o 
   1  -2   4     5342.52     5607.35     99.48 o 
   2  -2   4       68.81       61.78      9.53 o 
   3  -2   4     1487.53     1464.51     29.74 o 
   4  -2   4      734.50      718.45     48.78 o 
   5  -2   4      992.92      958.20     35.73 o 
   6  -2   4       47.45       68.32     10.38 o 
   7  -2   4     1770.37     1776.39     37.52 o 
   8  -2   4     1655.94     1645.89     44.86 o 
   9  -2   4        4.50       -0.69     14.52 o 
  10  -2   4      152.86      211.92     24.37 o 
  11  -2   4      164.57      184.15     48.54 o 
  -9  -1   4      376.97      430.25     39.23 o 
  -8  -1   4       75.65       84.24     24.24 o 
  -7  -1   4      926.65     1006.58    132.78 o 
  -6  -1   4      977.62      889.44     30.55 o 
  -5  -1   4      220.39      236.16     17.08 o 
  -4  -1   4       34.00       35.59      9.69 o 
  -3  -1   4     1600.95     1573.86     34.60 o 
  -2  -1   4     3630.36     3578.20     69.93 o 
  -1  -1   4     4085.69     3776.82    239.40 o 
   0  -1   4     3555.38     3737.01     69.78 o 
   1  -1   4     3710.69     3783.36     44.42 o 
   2  -1   4      636.09      660.43     14.19 o 
   3  -1   4      174.53      206.97     17.87 o 
   4  -1   4      124.03      169.64     14.60 o 
   5  -1   4      512.12      476.92     17.08 o 
   6  -1   4     1220.44     1231.29     32.11 o 
   7  -1   4       15.40       20.05     12.05 o 
   8  -1   4        9.01       29.37     13.89 o 
   9  -1   4      615.85      681.28     31.43 o 
  10  -1   4       57.36       42.73     34.80 o 
  11  -1   4      227.22      214.76     50.57 o 
  12  -1   4      159.78      138.81     51.21 o 
 -10   0   4      170.99      193.67     35.36 o 
  -9   0   4      662.10      663.33     69.92 o 
  -8   0   4      192.01      164.32     37.70 o 
  -7   0   4       41.38       56.76     28.25 o 
  -6   0   4      727.35      630.05     47.22 o 
  -5   0   4      502.87      447.62     19.66 o 
  -4   0   4       64.30       71.80     10.24 o 
  -3   0   4      459.51      420.76     16.69 o 
  -2   0   4      306.79      313.62     13.91 o 
  -1   0   4     3357.72     3345.63     71.19 o 
   0   0   4     3060.13     2932.78    100.56 o 
   1   0   4       34.90       38.98      5.05 o 
   2   0   4     1092.24     1129.98     22.17 o 
   3   0   4     1296.77     1297.89     31.27 o 
   4   0   4      276.37      280.05     51.28 o 
   5   0   4       73.74       73.96      9.87 o 
   6   0   4       44.46       52.02     12.08 o 
   7   0   4     1784.52     1782.23     40.65 o 
   8   0   4     1440.94     1393.41     55.63 o 
   9   0   4       11.52       -5.67     17.40 o 
  10   0   4      374.17      447.87     55.15 o 
  11   0   4       33.26       41.70     37.48 o 
  12   0   4        0.49      -12.06     38.77 o 
 -10   1   4      171.58      170.02     32.99 o 
  -9   1   4       84.99       77.98     33.54 o 
  -8   1   4       99.33       29.03     30.09 o 
  -7   1   4       88.41      183.09     34.93 o 
  -6   1   4       46.52       20.41     21.16 o 
  -5   1   4       20.55       46.80     11.51 o 
  -4   1   4       92.25       98.79     11.93 o 
  -3   1   4     1071.11     1073.08     32.97 o 
  -2   1   4     1687.31     1645.16     30.10 o 
  -1   1   4      248.89      226.42     10.46 o 
   0   1   4     3389.94     3446.50     49.09 o 
   1   1   4     2373.79     2279.86     43.31 o 
   2   1   4      933.96      916.57     36.48 o 
   3   1   4       16.67       14.50      8.01 o 
   4   1   4      603.76      595.63     18.48 o 
   5   1   4      193.48      191.46     10.31 o 
   6   1   4      865.54      800.69     23.44 o 
   7   1   4       39.21       34.33     10.67 o 
   8   1   4      265.44      267.95     25.98 o 
   9   1   4      624.73      690.07     60.50 o 
  10   1   4      345.86      336.22     50.38 o 
  11   1   4       65.27       83.79     41.22 o 
  12   1   4      339.23      328.25     60.99 o 
 -10   2   4        1.28       -7.58     35.38 o 
  -9   2   4      532.07      578.13     61.47 o 
  -8   2   4      183.38      184.00     31.89 o 
  -7   2   4        4.46       -8.69     19.96 o 
  -6   2   4      584.01      551.62     75.03 o 
  -5   2   4      210.86      213.09     31.46 o 
  -4   2   4       13.99        9.91      5.51 o 
  -3   2   4      388.13      472.91     16.27 o 
  -2   2   4     2498.02     2572.17     42.22 o 
  -1   2   4     6191.02     6220.05     82.88 o 
   0   2   4     1773.35     1754.55     31.58 o 
   1   2   4     5724.03     5968.33     80.19 o 
   2   2   4    12547.15    12835.30    180.35 o 
   3   2   4     1004.85      937.91     29.23 o 
   4   2   4       86.33      112.99      8.43 o 
   5   2   4      318.91      316.61     11.41 o 
   6   2   4     1278.85     1218.28     24.52 o 
   7   2   4     2140.20     2187.43     42.22 o 
   8   2   4      209.24      194.28     37.44 o 
   9   2   4     1150.45     1003.04     70.73 o 
  10   2   4     1763.43     1703.30     97.62 o 
  11   2   4      313.47      264.39     54.47 o 
 -10   3   4      243.73      285.96     42.79 o 
  -9   3   4        1.90        5.65     27.84 o 
  -8   3   4      821.04      910.38     52.08 o 
  -7   3   4      430.48      488.79     68.21 o 
  -6   3   4       58.45       39.93     20.21 o 
  -5   3   4     1282.90     1316.40    169.00 o 
  -4   3   4      550.20      557.65     31.48 o 
  -3   3   4     2744.30     2909.42     66.10 o 
  -2   3   4     1457.17     1483.12     28.58 o 
  -1   3   4     1216.80     1188.29     33.62 o 
   0   3   4     3812.83     3555.18     53.03 o 
   1   3   4      445.45      427.27     12.16 o 
   2   3   4      447.23      408.56     12.41 o 
   3   3   4     2469.44     2424.34     75.50 o 
   4   3   4     1413.50     1407.08     40.95 o 
   5   3   4      113.87       96.26     15.63 o 
   6   3   4      280.79      270.43     23.32 o 
   7   3   4     1755.00     1616.87     78.14 o 
   8   3   4     1304.86     1219.18     72.82 o 
   9   3   4     1156.62     1164.10     76.66 o 
  10   3   4      241.40      268.97     50.51 o 
  11   3   4      344.14      399.20     60.50 o 
 -10   4   4        4.94      -33.78     29.93 o 
  -9   4   4      324.81      383.38     43.67 o 
  -8   4   4       41.26        7.14     24.94 o 
  -7   4   4     1004.10      921.37     50.60 o 
  -6   4   4      215.49      252.03     42.85 o 
  -5   4   4      263.61      274.21     36.01 o 
  -4   4   4        0.14        2.19     14.28 o 
  -3   4   4     1592.91     1592.68     47.32 o 
  -2   4   4      209.72      221.71     26.98 o 
  -1   4   4      402.78      461.93     22.60 o 
   0   4   4        5.71        5.43      6.59 o 
   1   4   4     5884.36     6026.03     70.77 o 
   2   4   4     2449.34     2441.00     33.08 o 
   3   4   4       43.30       60.48     14.11 o 
   4   4   4      224.23      232.98     29.95 o 
   5   4   4      240.32      272.29     22.81 o 
   6   4   4       34.13       30.60     15.49 o 
   7   4   4      479.77      469.81     41.52 o 
   8   4   4      120.45      122.30     35.44 o 
   9   4   4      487.60      432.68     56.12 o 
  10   4   4      116.96      129.13     44.83 o 
  11   4   4       54.53       25.77     38.73 o 
  -9   5   4      217.20      194.95     70.39 o 
  -8   5   4      119.80      133.49     31.46 o 
  -7   5   4      218.76      161.55     30.75 o 
  -6   5   4        1.29       -3.99     35.43 o 
  -5   5   4     1527.00     1543.21     56.91 o 
  -4   5   4       15.96       18.03     15.60 o 
  -3   5   4       28.92       27.77     14.41 o 
  -2   5   4      230.47      229.70     22.82 o 
  -1   5   4      607.69      670.54     55.46 o 
   0   5   4     1206.21     1149.65     28.27 o 
   1   5   4       16.85       41.58      7.38 o 
   2   5   4     1078.31     1075.96     21.03 o 
   3   5   4      988.88      950.55     23.33 o 
   4   5   4       18.70       17.86     12.74 o 
   5   5   4       71.61       84.86     16.84 o 
   6   5   4      200.91      187.69     23.41 o 
   7   5   4      661.25      636.91     38.12 o 
   8   5   4      291.75      319.28     47.44 o 
   9   5   4      175.41      184.80     44.57 o 
  10   5   4       68.20       94.50     41.54 o 
  -9   6   4       20.90       16.98     33.10 o 
  -8   6   4        0.65       -2.84     28.29 o 
  -7   6   4     1650.38     1541.77     65.99 o 
  -6   6   4     1524.65     1597.61     83.56 o 
  -5   6   4       25.34       17.01     20.90 o 
  -4   6   4       68.57       64.89     48.84 o 
  -3   6   4      245.54      226.10     32.83 o 
  -2   6   4     1585.36     1547.77     75.52 o 
  -1   6   4     1120.64     1041.99     43.44 o 
   0   6   4      513.65      534.21     21.70 o 
   1   6   4     2917.74     2817.10     43.31 o 
   2   6   4     1097.73     1112.89     29.46 o 
   3   6   4        9.77        0.10      8.49 o 
   4   6   4      953.51      929.37     37.75 o 
   5   6   4     1116.25     1084.94     92.90 o 
   6   6   4      427.08      439.51     32.13 o 
   7   6   4      355.71      327.88     31.47 o 
   8   6   4      261.29      250.49     45.86 o 
   9   6   4     1080.99     1048.70     83.24 o 
  10   6   4      190.68      154.80     50.02 o 
  -9   7   4      258.37      265.61     44.35 o 
  -8   7   4     1496.30     1482.41     71.11 o 
  -7   7   4        8.11       21.50     45.78 o 
  -6   7   4       10.57       -3.05     44.17 o 
  -5   7   4       94.72      143.44     27.34 o 
  -4   7   4        9.24       11.26     20.13 o 
  -3   7   4      127.21      148.10     47.51 o 
  -2   7   4      777.80      747.23     39.82 o 
  -1   7   4      656.02      614.78     37.30 o 
   0   7   4      463.99      492.60     19.74 o 
   1   7   4        4.68       12.54      9.16 o 
   2   7   4     2644.14     2672.01     52.27 o 
   3   7   4     1643.32     1725.85     61.08 o 
   4   7   4        7.89        6.17     14.11 o 
   5   7   4      234.60      263.48     40.10 o 
   6   7   4      294.96      334.76     30.54 o 
   7   7   4      419.26      421.32     41.17 o 
   8   7   4        0.15      -26.64     28.54 o 
   9   7   4      199.52      273.42     53.15 o 
  -8   8   4      466.30      451.07     60.87 o 
  -7   8   4      532.77      665.54     51.97 o 
  -6   8   4        2.32       17.82     37.38 o 
  -5   8   4      276.36      238.86     32.89 o 
  -4   8   4     1066.60     1117.77     51.91 o 
  -3   8   4      108.50      108.47     24.28 o 
  -2   8   4       28.15       25.06     13.43 o 
  -1   8   4       10.76       25.42     16.54 o 
   0   8   4     1484.08     1502.89     35.11 o 
   1   8   4     1153.21     1129.64     35.31 o 
   2   8   4      665.72      653.35     34.25 o 
   3   8   4     1377.21     1358.16     49.06 o 
   4   8   4      735.54      781.64     39.37 o 
   5   8   4        3.06       10.10     17.17 o 
   6   8   4      144.96      194.13     33.15 o 
   7   8   4      223.52      248.55     31.23 o 
   8   8   4      213.10      179.43     32.34 o 
   9   8   4       14.94       31.96     38.35 o 
  -7   9   4       53.50       86.22     35.46 o 
  -6   9   4      187.34      168.86     35.01 o 
  -5   9   4       19.13        9.45     25.53 o 
  -4   9   4      659.24      643.83     44.61 o 
  -3   9   4        5.61        0.65     20.06 o 
  -2   9   4      100.20      134.54     26.51 o 
  -1   9   4       17.50       16.58     16.67 o 
   0   9   4      130.49      124.76     15.11 o 
   1   9   4       88.39       94.27     16.65 o 
   2   9   4      251.74      278.10     27.54 o 
   3   9   4      151.16      149.77     26.59 o 
   4   9   4      391.94      484.00     35.05 o 
   5   9   4      214.56      263.98     29.78 o 
   6   9   4       23.09       33.71     22.22 o 
   7   9   4      122.30       74.19     33.33 o 
   8   9   4       71.63       55.39     28.54 o 
  -6  10   4       90.85       45.05     31.26 o 
  -5  10   4       20.54       65.42     30.84 o 
  -4  10   4        5.32      -20.36     24.14 o 
  -3  10   4       25.78        0.78     24.27 o 
  -2  10   4        5.76       -1.32     21.85 o 
  -1  10   4       21.48       27.33     14.87 o 
   0  10   4      213.37      207.43     31.90 o 
   1  10   4      116.40       84.71     29.06 o 
   2  10   4      114.03      123.29     23.89 o 
   3  10   4      235.33      240.00     28.73 o 
   4  10   4      462.11      456.45     35.76 o 
   5  10   4       14.87       10.91     20.98 o 
   6  10   4       20.82       12.66     23.32 o 
   7  10   4       25.45       20.46     26.98 o 
  -5  11   4      123.61      111.56     36.42 o 
  -4  11   4       11.14      -10.10     26.09 o 
  -3  11   4       25.68       30.39     28.96 o 
  -2  11   4      175.08      174.62     25.05 o 
  -1  11   4      178.33      144.83     30.43 o 
   0  11   4        4.08        0.60     22.43 o 
   1  11   4      205.43      205.01     28.04 o 
   2  11   4     1445.83     1374.40     49.45 o 
   3  11   4       37.72       36.42     19.24 o 
   4  11   4      121.88      139.89     28.66 o 
   5  11   4      239.70      242.31     33.53 o 
  -3  12   4       17.67       10.14     22.98 o 
  -2  12   4      145.24      152.81     33.66 o 
  -1  12   4      487.52      389.04     55.12 o 
   0  12   4      620.23      577.20     43.21 o 
   1  12   4       16.07        6.06     37.99 o 
   2  12   4      436.50      449.71     62.86 o 
   3  12   4      382.48      475.25     68.60 o 
   0 -10   5      331.78      408.71     46.56 o 
   1 -10   5      594.24      624.61     50.96 o 
   2 -10   5        0.59        5.20     31.04 o 
   3 -10   5      149.59       98.91     33.08 o 
   4 -10   5      299.59      309.61     40.69 o 
   5 -10   5      214.48      136.45     50.86 o 
  -3  -9   5      244.39      302.24     42.58 o 
  -2  -9   5      472.15      374.94     43.33 o 
  -1  -9   5      685.18      688.11     94.40 o 
   0  -9   5        2.26        5.74     26.18 o 
   1  -9   5     1019.82      975.23     84.72 o 
   2  -9   5     1586.35     1624.09     67.17 o 
   3  -9   5       37.45       63.42     33.11 o 
   4  -9   5      368.92      327.77     39.56 o 
   5  -9   5      141.87      118.63     30.10 o 
   6  -9   5       61.62      131.75     57.60 o 
   7  -9   5      100.69       89.56     56.76 o 
  -4  -8   5      480.60      460.54     45.72 o 
  -3  -8   5        2.16      -25.39     40.25 o 
  -2  -8   5      247.06      212.40     34.92 o 
  -1  -8   5      965.04      927.92     51.98 o 
   0  -8   5      994.85     1065.12     54.32 o 
   1  -8   5        3.95       -7.76     21.14 o 
   2  -8   5     1536.40     1564.07    182.36 o 
   3  -8   5     1175.65     1157.42     92.96 o 
   4  -8   5       46.62       16.82     23.83 o 
   5  -8   5       50.89       40.71     23.50 o 
   6  -8   5      388.56      304.42     34.20 o 
   7  -8   5       58.93       11.55     46.76 o 
   8  -8   5       35.62       28.09     54.99 o 
  -5  -7   5      218.57      291.09     59.63 o 
  -4  -7   5      696.28      826.68    110.72 o 
  -3  -7   5       51.18       52.27     25.66 o 
  -2  -7   5       45.08       35.46     29.25 o 
  -1  -7   5       12.06      -13.11     38.93 o 
   0  -7   5      423.93      507.67     38.11 o 
   1  -7   5      892.69      924.37     48.09 o 
   2  -7   5      163.91      168.91     27.08 o 
   3  -7   5      322.88      382.25     33.00 o 
   4  -7   5      332.11      418.02     34.23 o 
   5  -7   5       76.00       55.60     20.88 o 
   6  -7   5        0.46       14.72     21.49 o 
   7  -7   5       14.04       15.35     42.96 o 
   8  -7   5       64.26       37.48     47.89 o 
   9  -7   5      284.91      312.12     66.69 o 
  -6  -6   5      110.54      148.33     44.93 o 
  -5  -6   5       11.48       16.22     19.62 o 
  -4  -6   5        6.83      -10.99     22.44 o 
  -3  -6   5      130.04      146.62     33.83 o 
  -2  -6   5      189.10      202.89     27.60 o 
  -1  -6   5      568.90      527.37     36.88 o 
   0  -6   5      908.90      884.36     43.21 o 
   1  -6   5       27.84       14.71     17.79 o 
   2  -6   5      239.25      214.49     25.58 o 
   3  -6   5     1286.55     1307.35     80.64 o 
   4  -6   5      134.44      142.86     23.60 o 
   5  -6   5       29.81       39.97     18.99 o 
   6  -6   5      145.00      127.04     33.99 o 
   7  -6   5       27.78       43.56     23.28 o 
   8  -6   5      308.42      245.75     56.57 o 
   9  -6   5      266.98      144.71     53.63 o 
  10  -6   5       75.89      107.07     34.40 o 
  -7  -5   5      466.16      431.04     38.57 o 
  -6  -5   5       25.74       -2.75     18.37 o 
  -5  -5   5      424.78      397.65     28.69 o 
  -4  -5   5     1043.03     1014.45     49.74 o 
  -3  -5   5      123.41      148.02     53.76 o 
  -2  -5   5      374.22      410.26     35.36 o 
  -1  -5   5       97.65       69.73     33.09 o 
   0  -5   5      794.56      841.02     40.41 o 
   1  -5   5     1878.20     1804.61     56.88 o 
   2  -5   5        0.07        0.87     26.70 o 
   3  -5   5     4644.12     4596.10     98.91 o 
   4  -5   5     1584.85     1590.93     52.10 o 
   5  -5   5       44.39       44.73     17.78 o 
   6  -5   5       43.34       27.89     16.25 o 
   7  -5   5     1756.74     1739.03     66.95 o 
   8  -5   5      994.38      937.32     39.67 o 
   9  -5   5      636.50      594.18     35.37 o 
  10  -5   5       29.99       10.21     24.77 o 
  -8  -4   5      103.41      103.33     40.73 o 
  -7  -4   5      411.03      396.29     36.28 o 
  -6  -4   5     1886.95     1907.77     53.62 o 
  -5  -4   5      315.92      264.33     23.60 o 
  -4  -4   5        0.37        0.46     24.90 o 
  -3  -4   5     1952.39     1879.71     60.42 o 
  -2  -4   5     1664.07     1597.04     53.78 o 
  -1  -4   5      573.83      509.13     30.29 o 
   0  -4   5        1.90        9.90     13.96 o 
   1  -4   5     3637.51     3730.29     83.72 o 
   2  -4   5     3592.47     3586.90    117.57 o 
   3  -4   5      597.91      635.22     20.18 o 
   4  -4   5     1262.77     1257.14     31.48 o 
   5  -4   5     3885.02     3838.58     79.65 o 
   6  -4   5      760.94      842.24     36.31 o 
   7  -4   5       91.12       74.26     14.04 o 
   8  -4   5       47.67       30.76     14.41 o 
   9  -4   5      917.03      866.72     75.80 o 
  10  -4   5      678.05      666.64     44.58 o 
  11  -4   5       60.28       83.62     24.93 o 
  -8  -3   5       84.45       33.99     34.86 o 
  -7  -3   5       39.89       65.95     33.86 o 
  -6  -3   5      700.55      733.92     28.96 o 
  -5  -3   5     1313.83     1316.76     74.18 o 
  -4  -3   5      736.03      762.06     32.19 o 
  -3  -3   5     1230.34     1160.23     36.88 o 
  -2  -3   5     1068.86     1042.92     28.16 o 
  -1  -3   5      795.95      800.92     27.29 o 
   0  -3   5      301.22      261.14     20.98 o 
   1  -3   5        7.93        1.14     10.38 o 
   2  -3   5     2984.55     2997.25     68.30 o 
   3  -3   5     4267.08     4090.69     63.09 o 
   4  -3   5       47.46       37.67      9.54 o 
   5  -3   5     1261.84     1176.59     41.56 o 
   6  -3   5     1681.07     1623.48     47.98 o 
   7  -3   5      493.71      480.75     24.34 o 
   8  -3   5        9.05        5.46     11.71 o 
   9  -3   5        0.48        8.60     16.36 o 
  10  -3   5      580.43      647.08     36.00 o 
  11  -3   5      317.36      289.16     55.31 o 
  -9  -2   5       74.33       59.34     40.22 o 
  -8  -2   5      628.98      491.64     39.50 o 
  -7  -2   5      349.86      359.43     33.51 o 
  -6  -2   5     1128.05     1132.10     44.57 o 
  -5  -2   5       73.39       56.71     12.18 o 
  -4  -2   5      605.96      630.08     22.85 o 
  -3  -2   5      272.65      169.55     45.70 o 
  -2  -2   5      465.67      477.90     25.69 o 
  -1  -2   5       45.46       25.79     12.38 o 
   0  -2   5      819.65      838.73     31.72 o 
   1  -2   5      381.80      352.84     21.00 o 
   2  -2   5       48.23       74.61      7.71 o 
   3  -2   5      338.30      360.68     15.29 o 
   4  -2   5     4199.13     4259.55     80.29 o 
   5  -2   5     1111.34     1122.66     36.29 o 
   6  -2   5      244.90      231.82     14.93 o 
   7  -2   5      119.08      116.15     13.66 o 
   8  -2   5       26.11       44.93     13.97 o 
   9  -2   5       90.66       92.46     15.86 o 
  10  -2   5       37.01       14.59     25.80 o 
  11  -2   5       41.26       25.09     38.54 o 
  -9  -1   5        4.84      -26.30     22.42 o 
  -8  -1   5      262.71      268.15     32.41 o 
  -7  -1   5      600.21      607.91    106.83 o 
  -6  -1   5      261.06      279.70     26.87 o 
  -5  -1   5      457.18      493.13     23.48 o 
  -4  -1   5        3.16        6.24     10.46 o 
  -3  -1   5      271.04      308.40     29.84 o 
  -2  -1   5      476.75      518.72     33.17 o 
  -1  -1   5     1007.75     1049.64     32.99 o 
   0  -1   5      327.96      328.14     19.30 o 
   1  -1   5      773.06      809.18     15.72 o 
   2  -1   5     1865.20     1912.60     29.03 o 
   3  -1   5     4192.64     4417.07     79.42 o 
   4  -1   5       21.43       26.00     10.11 o 
   5  -1   5       42.99       44.10     11.95 o 
   6  -1   5      976.40     1019.99     25.81 o 
   7  -1   5      160.78      163.35     14.13 o 
   8  -1   5       11.88       10.41     11.20 o 
   9  -1   5       58.72       80.12     14.65 o 
  10  -1   5      238.26      195.76     43.54 o 
  11  -1   5      385.30      541.40     64.63 o 
  12  -1   5       24.02       32.22     40.22 o 
  -9   0   5      345.63      320.40     57.94 o 
  -8   0   5       32.17       24.35     29.32 o 
  -7   0   5      551.88      532.50     52.38 o 
  -6   0   5     1310.89     1314.94     70.66 o 
  -5   0   5        7.50        6.36     10.76 o 
  -4   0   5      628.25      629.88     46.05 o 
  -3   0   5     2668.14     2624.20     80.01 o 
  -2   0   5        4.90        8.01      8.53 o 
  -1   0   5       76.56       97.20     11.93 o 
   0   0   5      550.66      541.43     22.05 o 
   1   0   5     2753.72     2748.55     37.00 o 
   2   0   5     1196.16     1205.39     24.37 o 
   3   0   5       12.11       18.41      7.51 o 
   4   0   5     7216.13     7100.82    133.33 o 
   5   0   5     1762.13     1935.15     69.34 o 
   6   0   5      103.05      114.54     12.31 o 
   7   0   5      181.99      175.39     17.57 o 
   8   0   5      153.61      182.05     21.36 o 
   9   0   5      335.71      307.80     43.93 o 
  10   0   5        1.28        5.97     29.99 o 
  11   0   5      373.99      418.23     59.95 o 
  12   0   5      581.62      767.28     79.95 o 
  -9   1   5      189.85      199.31     46.38 o 
  -8   1   5      236.37      207.63     41.64 o 
  -7   1   5      103.22      104.20     33.83 o 
  -6   1   5     2086.89     1889.78     85.63 o 
  -5   1   5     2332.93     2223.32     88.05 o 
  -4   1   5       21.30       32.51      8.95 o 
  -3   1   5     2004.38     1886.76     36.20 o 
  -2   1   5     2187.88     2137.08     38.15 o 
  -1   1   5      601.54      615.85     19.94 o 
   0   1   5       75.93       81.47     14.67 o 
   1   1   5     1071.92     1077.73     28.18 o 
   2   1   5     5721.89     5661.53    134.29 o 
   3   1   5     2304.64     2315.43     70.50 o 
   4   1   5     3795.73     4018.32     76.00 o 
   5   1   5     3050.38     2782.91     48.17 o 
   6   1   5     2319.79     2272.34     41.61 o 
   7   1   5       38.98       24.65     10.31 o 
   8   1   5      602.27      607.12     52.83 o 
   9   1   5      846.26      848.20     66.18 o 
  10   1   5      203.76      278.16     48.22 o 
  11   1   5      107.42      168.96     47.25 o 
  12   1   5       85.97       55.50     44.18 o 
  -9   2   5       87.68       63.60     38.80 o 
  -8   2   5      228.90      253.43     45.51 o 
  -7   2   5      158.19      184.09     36.12 o 
  -6   2   5        2.21       15.98     20.31 o 
  -5   2   5     1712.07     1646.60     56.79 o 
  -4   2   5     1510.57     1482.42     37.62 o 
  -3   2   5       77.76       87.47     15.12 o 
  -2   2   5     3073.04     3156.63     55.67 o 
  -1   2   5     1152.20     1145.57     30.11 o 
   0   2   5       23.13       26.49      6.84 o 
   1   2   5       62.65       73.39     11.89 o 
   2   2   5     3685.08     3798.64     70.60 o 
   3   2   5     1950.04     1859.42     44.97 o 
   4   2   5     1392.25     1316.63     38.38 o 
   5   2   5      324.49      304.44     14.80 o 
   6   2   5     1460.58     1426.21     35.33 o 
   7   2   5      433.23      441.64     42.80 o 
   8   2   5     1738.29     1684.40     82.98 o 
   9   2   5      327.61      266.91     43.96 o 
  10   2   5       54.66       42.47     33.12 o 
  11   2   5      183.87      144.23     44.73 o 
  -9   3   5       56.33       36.44     35.96 o 
  -8   3   5       49.31        8.16     23.51 o 
  -7   3   5      167.63      147.84     27.99 o 
  -6   3   5      306.15      285.32     31.99 o 
  -5   3   5       34.77       44.75     19.38 o 
  -4   3   5     1965.40     1979.77     58.40 o 
  -3   3   5      693.48      712.41     20.09 o 
  -2   3   5      539.52      576.23     18.25 o 
  -1   3   5     1429.01     1504.37     30.66 o 
   0   3   5     3344.98     3582.16     55.58 o 
   1   3   5     3035.67     3085.66     48.49 o 
   2   3   5       42.29       24.57      9.13 o 
   3   3   5      160.30      179.37     16.59 o 
   4   3   5      883.32      911.15     33.18 o 
   5   3   5     1516.70     1467.33     44.83 o 
   6   3   5      252.08      282.23     23.39 o 
   7   3   5      812.40      775.85     64.15 o 
   8   3   5       41.44       10.16     23.83 o 
   9   3   5      278.05      205.12     41.83 o 
  10   3   5        4.95      -33.32     28.41 o 
  11   3   5       34.48       -1.71     34.57 o 
  -9   4   5        3.22      -18.11     26.45 o 
  -8   4   5       17.09      -17.81     28.24 o 
  -7   4   5      185.66      205.56     33.03 o 
  -6   4   5        4.85       13.58     21.20 o 
  -5   4   5      507.93      575.66     40.78 o 
  -4   4   5      388.64      446.07     30.96 o 
  -3   4   5       29.37       22.83     14.85 o 
  -2   4   5      580.73      555.18     18.26 o 
  -1   4   5      756.73      763.34     29.79 o 
   0   4   5      115.17      134.25     11.38 o 
   1   4   5     3170.14     3317.43     45.34 o 
   2   4   5      213.32      233.81     15.68 o 
   3   4   5      862.07      862.97     65.05 o 
   4   4   5      805.63      815.77     33.39 o 
   5   4   5      600.62      525.01     29.08 o 
   6   4   5      269.11      278.39     24.81 o 
   7   4   5      971.06      856.14     78.13 o 
   8   4   5        0.06      -17.54     22.77 o 
   9   4   5        8.39      -10.97     27.32 o 
  10   4   5       98.92       81.34     40.12 o 
  11   4   5      321.78      240.59     54.89 o 
  -9   5   5       65.69       11.99     30.58 o 
  -8   5   5       12.80      -16.82     24.86 o 
  -7   5   5       79.45       58.36     28.39 o 
  -6   5   5      513.89      620.61     41.92 o 
  -5   5   5       27.89       48.63     21.19 o 
  -4   5   5     1117.36     1080.66     45.81 o 
  -3   5   5     1084.69     1123.48     88.67 o 
  -2   5   5        1.73        6.38     13.10 o 
  -1   5   5      436.65      413.90     41.81 o 
   0   5   5     1688.18     1664.47     56.20 o 
   1   5   5     3081.46     3069.76     44.52 o 
   2   5   5     1141.11     1112.62     21.64 o 
   3   5   5       98.20       76.60     38.51 o 
   4   5   5     1630.82     1589.24     49.07 o 
   5   5   5     1750.57     1770.42     54.57 o 
   6   5   5        1.70       15.93     15.07 o 
   7   5   5      930.79      935.36     44.64 o 
   8   5   5      630.26      526.94     58.49 o 
   9   5   5        1.94       18.87     30.99 o 
  10   5   5       18.38       -3.74     33.67 o 
  11   5   5       66.97       95.27     47.67 o 
  -9   6   5       60.17      147.34     39.00 o 
  -8   6   5       17.59       23.97     30.30 o 
  -7   6   5       40.60       49.13     37.98 o 
  -6   6   5     1049.94     1074.64     55.27 o 
  -5   6   5      833.90      994.97     49.68 o 
  -4   6   5       95.83       71.52     22.31 o 
  -3   6   5     2656.39     2560.25    102.93 o 
  -2   6   5     5067.39     5094.09    102.88 o 
  -1   6   5      971.91      892.68     34.95 o 
   0   6   5      247.67      244.52     16.19 o 
   1   6   5      245.80      233.05     13.38 o 
   2   6   5     1663.57     1619.46     29.38 o 
   3   6   5      108.19      104.66     11.29 o 
   4   6   5      178.24      202.47     22.18 o 
   5   6   5     3304.55     3266.49     80.23 o 
   6   6   5     1479.23     1403.48     53.12 o 
   7   6   5       35.58       56.44     21.58 o 
   8   6   5      763.39      780.25     53.49 o 
   9   6   5       50.34       15.00     32.03 o 
  10   6   5      127.64      137.97     47.05 o 
  -8   7   5      489.33      519.67     51.71 o 
  -7   7   5       24.97       25.54     27.83 o 
  -6   7   5       50.16       74.71     64.10 o 
  -5   7   5     1244.12     1343.52     57.94 o 
  -4   7   5     3573.86     3609.58    120.31 o 
  -3   7   5      351.25      362.14     30.17 o 
  -2   7   5      402.93      405.35     29.32 o 
  -1   7   5      629.36      658.42     32.88 o 
   0   7   5      547.91      550.61     21.17 o 
   1   7   5       81.56       90.41     11.54 o 
   2   7   5      254.87      255.42     17.55 o 
   3   7   5      449.00      404.78     57.62 o 
   4   7   5      923.92      925.17     46.04 o 
   5   7   5       36.73       29.37     18.05 o 
   6   7   5      383.60      384.48     32.70 o 
   7   7   5      155.16      122.59     25.65 o 
   8   7   5      212.26      238.14     32.93 o 
   9   7   5       35.80       59.76     38.80 o 
  10   7   5        2.83       16.25     37.96 o 
  -8   8   5       54.39       17.24     41.72 o 
  -7   8   5       82.05       75.14     30.91 o 
  -6   8   5       17.70      -12.31     28.99 o 
  -5   8   5       16.95        9.28     24.86 o 
  -4   8   5        8.92      -11.30     21.16 o 
  -3   8   5       80.78       64.11     22.36 o 
  -2   8   5       19.20       32.79     21.75 o 
  -1   8   5      309.94      286.72     26.32 o 
   0   8   5      583.50      597.24     28.09 o 
   1   8   5       30.57       27.23     11.00 o 
   2   8   5      259.47      250.38     25.81 o 
   3   8   5       63.18       60.84     19.03 o 
   4   8   5        6.93       14.58     16.88 o 
   5   8   5      318.96      311.54     30.30 o 
   6   8   5      363.46      335.75     32.56 o 
   7   8   5       23.93        6.20     21.71 o 
   8   8   5       73.19       60.95     34.43 o 
   9   8   5        3.47        6.51     35.28 o 
  -7   9   5        2.06       29.86     32.54 o 
  -6   9   5        2.14        0.47     28.87 o 
  -5   9   5      199.89      182.59     33.32 o 
  -4   9   5      490.32      512.42     41.40 o 
  -3   9   5       75.05       46.44     24.41 o 
  -2   9   5      269.00      310.73     31.62 o 
  -1   9   5      430.58      432.27     26.65 o 
   0   9   5      172.14      155.25     16.82 o 
   1   9   5       31.63       33.11     15.40 o 
   2   9   5      295.83      355.74     30.75 o 
   3   9   5      452.76      502.11     35.22 o 
   4   9   5      715.92      712.28     41.29 o 
   5   9   5        1.50       -5.74     31.06 o 
   6   9   5      764.16      786.63     52.70 o 
   7   9   5      456.78      463.47     41.48 o 
   8   9   5       96.08       80.62     44.64 o 
  -6  10   5      123.54      124.26     37.46 o 
  -5  10   5      125.52      152.06     38.46 o 
  -4  10   5      134.29      157.07     47.63 o 
  -3  10   5      755.22      813.05     58.00 o 
  -2  10   5       57.47       42.22     23.56 o 
  -1  10   5      475.86      462.09     29.54 o 
   0  10   5      971.80      939.75     36.65 o 
   1  10   5       47.05       63.09     22.45 o 
   2  10   5        5.87      -10.77     27.07 o 
   3  10   5      132.06      133.08     26.35 o 
   4  10   5      670.25      671.42     43.32 o 
   5  10   5      176.10      171.72     34.88 o 
   6  10   5      108.05       90.50     28.55 o 
   7  10   5      820.41      864.18     53.99 o 
  -5  11   5       40.80       41.35     32.16 o 
  -4  11   5        7.76      -12.95     27.50 o 
  -3  11   5      325.94      287.43     38.13 o 
  -2  11   5      610.07      660.17     46.89 o 
  -1  11   5       32.15      -11.76     17.67 o 
   0  11   5      568.77      549.60     48.46 o 
   1  11   5      507.56      561.09     33.64 o 
   2  11   5      464.93      480.14     39.42 o 
   3  11   5        4.47       -2.83     21.21 o 
   4  11   5      112.54      129.26     28.42 o 
   5  11   5      269.27      362.94     37.80 o 
   6  11   5      327.53      310.78     38.36 o 
  -3  12   5       15.62        0.07     22.69 o 
  -2  12   5      215.46      237.77     29.85 o 
  -1  12   5       72.32       66.73     40.22 o 
   0  12   5       11.16       22.70     37.86 o 
   1  12   5       78.39       99.65     28.70 o 
   2  12   5      108.18      130.31     25.46 o 
   3  12   5       18.97      -20.48     20.07 o 
   4  12   5        7.29        7.31     21.73 o 
  -2  -9   6      471.71      528.89     48.62 o 
  -1  -9   6      302.10      385.76     64.00 o 
   0  -9   6      134.67      133.14     34.67 o 
   1  -9   6      705.59      736.98     75.13 o 
   2  -9   6      101.49      107.74     29.81 o 
   3  -9   6      232.13      221.70     36.66 o 
   4  -9   6        0.52      -14.99     50.88 o 
   5  -9   6      613.51      650.52     49.19 o 
  -3  -8   6       83.15       44.53     30.38 o 
  -2  -8   6       33.54       12.94     42.60 o 
  -1  -8   6      645.08      808.42     89.35 o 
   0  -8   6       78.59       95.30     30.27 o 
   1  -8   6       10.60       -0.85     22.49 o 
   2  -8   6        8.08       28.53     24.88 o 
   3  -8   6      208.97      182.47     31.69 o 
   4  -8   6      111.97      134.06     29.78 o 
   5  -8   6      186.31      177.81     30.51 o 
   6  -8   6      168.53      158.44     74.74 o 
   7  -8   6      199.91      172.35     59.15 o 
   8  -8   6       11.64        4.13     52.86 o 
  -5  -7   6      180.37      175.13     32.20 o 
  -4  -7   6      418.11      501.41     78.69 o 
  -3  -7   6      336.06      278.76     37.49 o 
  -2  -7   6      493.82      468.03     59.21 o 
  -1  -7   6      100.17      112.47     28.91 o 
   0  -7   6      166.04      141.11     38.33 o 
   1  -7   6      174.53      129.62     42.49 o 
   2  -7   6       40.32       42.53     40.56 o 
   3  -7   6      798.63      749.08     44.99 o 
   4  -7   6        4.91       -4.59     20.00 o 
   5  -7   6      671.74      661.39    115.65 o 
   6  -7   6      843.40      919.86     48.59 o 
   7  -7   6       83.72       63.16     29.86 o 
   8  -7   6       57.34       45.86     51.63 o 
   9  -7   6      168.87      207.31     62.05 o 
  -6  -6   6      122.68      127.51     31.18 o 
  -5  -6   6      227.24      188.20     27.36 o 
  -4  -6   6      850.91      931.99     87.85 o 
  -3  -6   6      849.20      751.20     46.78 o 
  -2  -6   6      110.11      112.45     26.35 o 
  -1  -6   6      439.72      459.76     48.55 o 
   0  -6   6      257.75      332.51     53.42 o 
   1  -6   6       63.15       63.88     22.32 o 
   2  -6   6      139.04      175.27     45.52 o 
   3  -6   6     1044.39      998.02     81.76 o 
   4  -6   6      433.77      489.51     61.26 o 
   5  -6   6      713.34      670.26     39.69 o 
   6  -6   6      210.48      193.51     37.99 o 
   7  -6   6     1125.38     1050.59     54.70 o 
   8  -6   6      107.99      127.62     50.63 o 
   9  -6   6      213.18      232.14     58.15 o 
  10  -6   6       53.10       89.59     58.12 o 
  -6  -5   6      219.23      162.38     25.28 o 
  -5  -5   6      269.14      251.52     57.89 o 
  -4  -5   6      142.83      155.30     28.57 o 
  -3  -5   6     1342.24     1323.09     55.21 o 
  -2  -5   6      621.60      673.87     41.66 o 
  -1  -5   6      148.96      147.37     23.94 o 
   0  -5   6     2573.52     2430.28     70.97 o 
   1  -5   6     1853.24     1860.70     60.08 o 
   2  -5   6       83.16       78.03     20.21 o 
   3  -5   6      527.48      571.52     35.32 o 
   4  -5   6      115.71      124.74     22.50 o 
   5  -5   6      480.55      462.15     35.56 o 
   6  -5   6       45.26       59.41     30.03 o 
   7  -5   6     1365.10     1482.42     60.31 o 
   8  -5   6      466.62      429.67     42.86 o 
   9  -5   6        4.33       14.06     45.76 o 
  10  -5   6      307.65      335.06     65.60 o 
  -7  -4   6       20.08       22.12     37.44 o 
  -6  -4   6      380.55      372.66     38.99 o 
  -5  -4   6      343.03      317.89     32.65 o 
  -4  -4   6       94.15       95.79     23.37 o 
  -3  -4   6       25.82       46.77     19.14 o 
  -2  -4   6     3162.23     3157.23     82.33 o 
  -1  -4   6     1116.24     1134.36     46.46 o 
   0  -4   6       23.03       14.98     15.87 o 
   1  -4   6     1126.90     1161.49     45.14 o 
   2  -4   6      698.04      670.26     35.22 o 
   3  -4   6      113.54      121.81     19.30 o 
   4  -4   6      214.79      229.31     23.14 o 
   5  -4   6      727.79      723.58     31.54 o 
   6  -4   6     1804.44     1800.66     53.12 o 
   7  -4   6      307.23      282.03     22.83 o 
   8  -4   6       92.44       67.18     18.63 o 
   9  -4   6      774.99      360.92     49.99 o 
  10  -4   6      175.62      190.59     40.36 o 
  11  -4   6       91.75      113.18     26.43 o 
  -8  -3   6      379.94      436.26     56.92 o 
  -7  -3   6        4.95       21.22     32.70 o 
  -6  -3   6       29.25       25.66     17.82 o 
  -5  -3   6      131.28      132.13     19.63 o 
  -4  -3   6      928.89      882.94     43.38 o 
  -3  -3   6      883.06      872.24     52.76 o 
  -2  -3   6      101.83      136.79     29.07 o 
  -1  -3   6      743.86      742.38     35.64 o 
   0  -3   6     1415.00     1397.68     46.14 o 
   1  -3   6      296.02      332.96     23.94 o 
   2  -3   6       28.90        7.52     16.67 o 
   3  -3   6      212.26      225.27     13.13 o 
   4  -3   6      429.15      414.65     19.54 o 
   5  -3   6      226.83      259.33     24.37 o 
   6  -3   6      265.96      290.69     23.48 o 
   7  -3   6      580.82      607.36     37.20 o 
   8  -3   6      569.11      524.69     60.24 o 
   9  -3   6       11.94       32.48     15.18 o 
  10  -3   6       25.14        2.94     19.28 o 
  11  -3   6       10.77       28.51     38.28 o 
  -8  -2   6      184.86      154.97     43.96 o 
  -7  -2   6      126.11      122.81     38.73 o 
  -6  -2   6       93.85       70.85     20.76 o 
  -5  -2   6        4.78       -3.64     10.81 o 
  -4  -2   6      196.02      192.18     15.48 o 
  -3  -2   6      144.38      144.29     15.96 o 
  -2  -2   6     2584.97     2473.75     63.11 o 
  -1  -2   6     1265.43     1157.27     40.00 o 
   0  -2   6      139.13      129.47     16.78 o 
   1  -2   6     1202.83     1254.50     40.82 o 
   2  -2   6      328.29      284.33     12.53 o 
   3  -2   6       28.68       17.81     13.31 o 
   4  -2   6       18.33       41.70     11.37 o 
   5  -2   6      585.68      569.17     27.63 o 
   6  -2   6     2496.44     2544.01    185.78 o 
   7  -2   6      554.48      512.60     25.65 o 
   8  -2   6      440.24      431.11     27.55 o 
   9  -2   6      982.10     1017.43     33.02 o 
  10  -2   6      438.98      459.09     56.41 o 
  11  -2   6       57.66       39.67     40.73 o 
  -8  -1   6      646.40      670.75     46.09 o 
  -7  -1   6       87.28      104.55     24.70 o 
  -6  -1   6      670.98      725.87     58.83 o 
  -5  -1   6      342.33      351.53     24.13 o 
  -4  -1   6     2329.64     2288.91     49.99 o 
  -3  -1   6     3761.96     3580.51     64.06 o 
  -2  -1   6        3.59       12.81     12.07 o 
  -1  -1   6     5007.21     4834.78     93.02 o 
   0  -1   6      802.70      715.76     29.76 o 
   1  -1   6       60.40       61.22      7.77 o 
   2  -1   6     2811.49     2901.41     39.67 o 
   3  -1   6     2927.20     3017.57     47.82 o 
   4  -1   6     2938.86     2992.72     67.82 o 
   5  -1   6       38.25       68.88     13.62 o 
   6  -1   6      817.71      771.75     33.63 o 
   7  -1   6     3154.74     3028.85     86.09 o 
   8  -1   6      789.17      746.17     26.18 o 
   9  -1   6      257.56      233.48     18.81 o 
  10  -1   6      620.44      645.50     42.20 o 
  11  -1   6       75.97       82.37     41.12 o 
  -9   0   6      229.77      150.37     32.59 o 
  -8   0   6      958.90      913.93     72.02 o 
  -7   0   6      607.70      582.81     55.57 o 
  -6   0   6      166.86      212.05     37.80 o 
  -5   0   6       71.34       78.38     17.22 o 
  -4   0   6      348.01      319.10     27.37 o 
  -3   0   6     3578.68     3624.11     61.82 o 
  -2   0   6     1016.55     1004.82     47.75 o 
  -1   0   6      145.07      117.23     19.37 o 
   0   0   6     3183.73     3115.48     64.82 o 
   1   0   6     7818.97     8182.94     92.51 o 
   2   0   6      247.06      287.06     13.36 o 
   3   0   6     1074.50     1040.38     25.22 o 
   4   0   6      836.46      898.90     24.86 o 
   5   0   6      527.78      484.27     20.45 o 
   6   0   6      298.16      358.02     23.46 o 
   7   0   6      153.07      146.04     20.85 o 
   8   0   6     1824.93     1781.60     50.86 o 
   9   0   6      224.31      228.72     40.67 o 
  10   0   6       29.64       52.67     32.57 o 
  11   0   6      289.98      287.65     52.83 o 
  12   0   6        3.91       26.51     37.44 o 
  -9   1   6      532.99      618.41     65.28 o 
  -8   1   6        1.89      -10.48     30.48 o 
  -7   1   6      327.24      378.59     47.60 o 
  -6   1   6      220.67      208.99     38.41 o 
  -5   1   6      324.25      316.35     38.60 o 
  -4   1   6       21.24        9.15      9.51 o 
  -3   1   6       25.47       39.11      9.69 o 
  -2   1   6      264.74      270.15     14.62 o 
  -1   1   6     2989.26     3062.39    105.41 o 
   0   1   6        4.51       18.74     12.77 o 
   1   1   6     1550.79     1544.07     30.65 o 
   2   1   6     1116.39     1172.25     26.64 o 
   3   1   6       58.22       58.58     11.06 o 
   4   1   6      129.44       39.25     42.14 o 
   5   1   6      326.07      366.59     22.23 o 
   6   1   6      187.46      174.61     17.64 o 
   7   1   6      304.18      265.79     39.68 o 
   8   1   6       45.95       33.35     25.67 o 
   9   1   6       40.94       30.38     28.32 o 
  10   1   6       54.68       51.21     34.02 o 
  11   1   6        2.46       35.35     36.60 o 
  12   1   6       30.73      -10.84     38.96 o 
  -9   2   6      108.44       90.46     43.28 o 
  -8   2   6      353.52      314.22     51.02 o 
  -7   2   6      127.15      231.92     42.41 o 
  -6   2   6        3.65       -6.90     24.83 o 
  -5   2   6      102.89       43.67     26.51 o 
  -4   2   6       10.01        0.81     17.80 o 
  -3   2   6      352.67      380.44     20.81 o 
  -2   2   6     1162.90     1203.94     34.46 o 
  -1   2   6       11.63        7.18      8.67 o 
   0   2   6     1839.47     1799.99     35.02 o 
   1   2   6     2041.95     1996.01     49.13 o 
   2   2   6      178.35      129.09     51.50 o 
   3   2   6       14.30       16.15     10.27 o 
   4   2   6      440.06      460.81     24.30 o 
   5   2   6      777.01      786.60     22.88 o 
   6   2   6      253.54      257.92     15.62 o 
   7   2   6       99.99       93.37     19.16 o 
   8   2   6     2280.17     2219.06     95.82 o 
   9   2   6     1215.95     1120.91     72.92 o 
  10   2   6       37.76       11.09     31.12 o 
  11   2   6       45.11      136.29     44.80 o 
  -9   3   6      277.50      376.50     58.76 o 
  -8   3   6      213.46      190.28     45.51 o 
  -7   3   6      114.84      143.16     37.80 o 
  -6   3   6       57.96       55.26     23.78 o 
  -5   3   6       72.98      107.35     23.47 o 
  -4   3   6      380.44      366.48     29.40 o 
  -3   3   6        9.24        4.17      8.44 o 
  -2   3   6     2732.93     2581.71     54.10 o 
  -1   3   6     2988.57     2868.16     49.07 o 
   0   3   6      200.35      271.02     17.58 o 
   1   3   6     1450.22     1461.96     31.37 o 
   2   3   6     3211.91     3198.90     50.74 o 
   3   3   6      350.52      326.21     13.52 o 
   4   3   6      560.10      579.93     27.58 o 
   5   3   6     1550.91     1553.83     47.37 o 
   6   3   6     2046.05     2062.60     58.37 o 
   7   3   6      497.41      476.48     31.92 o 
   8   3   6       15.70       11.55     24.83 o 
   9   3   6     1397.50     1421.88     84.01 o 
  10   3   6       74.80      174.86     43.86 o 
  11   3   6      142.60       76.92     42.70 o 
  -9   4   6      179.22      140.03     39.35 o 
  -8   4   6      862.55      997.65     59.96 o 
  -7   4   6      136.88       55.22     27.29 o 
  -6   4   6      136.68      146.69     29.34 o 
  -5   4   6      473.68      453.44     60.73 o 
  -4   4   6     1111.14     1100.22     46.33 o 
  -3   4   6        4.04       -5.78     13.32 o 
  -2   4   6      368.53      388.88     22.13 o 
  -1   4   6     4574.74     4553.26     88.29 o 
   0   4   6     4289.23     4142.90     65.23 o 
   1   4   6        0.97       -6.32      6.20 o 
   2   4   6     7432.91     7498.30    100.44 o 
   3   4   6     6314.79     6268.89     85.00 o 
   4   4   6     1538.78     1554.53     47.55 o 
   5   4   6      144.19      149.70     19.55 o 
   6   4   6       99.51       76.84     18.13 o 
   7   4   6     2166.83     2045.18    168.74 o 
   8   4   6      829.19      870.04     83.35 o 
   9   4   6      484.61      506.40     57.12 o 
  10   4   6      839.28      808.11     74.56 o 
  11   4   6      621.71      639.99     73.56 o 
  -9   5   6        0.94       47.45     33.43 o 
  -8   5   6      208.31      223.49     39.56 o 
  -7   5   6      656.78      737.07     50.16 o 
  -6   5   6       86.52       59.35     32.98 o 
  -5   5   6      470.29      511.60     37.83 o 
  -4   5   6      293.68      300.48     29.46 o 
  -3   5   6      254.30      279.67     26.30 o 
  -2   5   6      222.16      225.39     22.53 o 
  -1   5   6       38.64       46.54     20.32 o 
   0   5   6     1288.38     1269.85     32.03 o 
   1   5   6      638.74      609.07     25.86 o 
   2   5   6        8.88        9.79      6.84 o 
   3   5   6     2997.00     2888.65     46.47 o 
   4   5   6      281.86      283.29     24.08 o 
   5   5   6      147.88      150.65     20.43 o 
   6   5   6       43.71       35.98     17.90 o 
   7   5   6      711.65      658.05     39.13 o 
   8   5   6       66.61       86.65     24.28 o 
   9   5   6      364.25      406.39     56.08 o 
  10   5   6       36.10       23.61     36.28 o 
  11   5   6      185.42      155.77     51.02 o 
  -8   6   6       27.75       54.35     33.58 o 
  -7   6   6      197.95      249.96     37.63 o 
  -6   6   6      331.95      320.84     40.91 o 
  -5   6   6      286.04      251.80     31.42 o 
  -4   6   6      312.49      285.50     56.18 o 
  -3   6   6      783.84      743.47     39.69 o 
  -2   6   6        6.50        4.39     15.40 o 
  -1   6   6      346.69      369.09     24.84 o 
   0   6   6       44.30       36.58     11.41 o 
   1   6   6     1173.05     1184.45     26.94 o 
   2   6   6     1400.90     1391.90     30.92 o 
   3   6   6      328.09      291.61     23.97 o 
   4   6   6      105.57       85.78     19.06 o 
   5   6   6      284.11      285.75     30.82 o 
   6   6   6      123.08       60.47     32.56 o 
   7   6   6       61.29       34.11     20.58 o 
   8   6   6      117.56      101.45     26.62 o 
   9   6   6      351.34      388.95     57.28 o 
  10   6   6      395.57      468.90     65.53 o 
  -8   7   6       46.09       41.71     34.30 o 
  -7   7   6        3.07       29.74     29.55 o 
  -6   7   6       14.73       14.24     27.08 o 
  -5   7   6       18.69       42.26     25.34 o 
  -4   7   6       11.37       12.88     21.85 o 
  -3   7   6      281.66      302.45     29.89 o 
  -2   7   6      388.92      415.49     54.18 o 
  -1   7   6       46.07       57.12     17.37 o 
   0   7   6      819.32      825.20     28.93 o 
   1   7   6     1288.83     1252.48     31.72 o 
   2   7   6      550.00      533.33     20.57 o 
   3   7   6      624.62      576.35     34.13 o 
   4   7   6       99.13       85.51     20.43 o 
   5   7   6      122.28      109.26     22.42 o 
   6   7   6       12.11       10.89     18.54 o 
   7   7   6      309.69      330.22     33.77 o 
   8   7   6      467.35      519.29     44.15 o 
   9   7   6      471.89      508.62     44.27 o 
  10   7   6        2.67       -1.64     38.12 o 
  -7   8   6        0.94       28.05     49.84 o 
  -6   8   6     1203.58     1133.40     62.07 o 
  -5   8   6      558.79      631.64     46.67 o 
  -4   8   6       83.62      124.64     28.12 o 
  -3   8   6       24.41        1.08     21.31 o 
  -2   8   6      275.71      287.95     28.76 o 
  -1   8   6     2769.83     2768.42     71.91 o 
   0   8   6      607.08      624.52     24.82 o 
   1   8   6      488.79      531.80     21.79 o 
   2   8   6      992.97      989.38     44.75 o 
   3   8   6      220.63      182.05     24.40 o 
   4   8   6      115.93      132.29     23.73 o 
   5   8   6      553.79      610.58     38.15 o 
   6   8   6      258.13      237.71     30.37 o 
   7   8   6      288.45      289.88     34.15 o 
   8   8   6        1.22      -14.50     22.28 o 
   9   8   6      453.32      557.47     47.02 o 
  -7   9   6      251.76      265.68     90.24 o 
  -6   9   6      123.52       93.21     35.02 o 
  -5   9   6      342.10      387.02     41.67 o 
  -4   9   6        5.97       -1.31     22.79 o 
  -3   9   6      140.06      182.90     29.73 o 
  -2   9   6      143.44       98.50     24.54 o 
  -1   9   6      492.26      518.70     90.50 o 
   0   9   6      383.93      398.79     21.98 o 
   1   9   6       20.16       25.90     19.03 o 
   2   9   6      246.55      249.31     54.52 o 
   3   9   6     1209.51     1232.65     53.41 o 
   4   9   6       44.28       26.33     31.73 o 
   5   9   6       67.07       95.81     24.37 o 
   6   9   6      279.27      298.76     69.60 o 
   7   9   6      106.87      152.96     30.38 o 
   8   9   6       15.21       53.51     28.31 o 
  -6  10   6      176.40      208.63     42.94 o 
  -5  10   6        7.42      -10.66     27.48 o 
  -4  10   6      226.10      262.74     37.64 o 
  -3  10   6      392.48      365.53     67.28 o 
  -2  10   6        3.02       -7.18     22.70 o 
  -1  10   6       50.53       24.10     18.58 o 
   0  10   6        9.55      -10.71     30.22 o 
   1  10   6      495.24      457.52     75.84 o 
   2  10   6       76.30       61.61     22.07 o 
   3  10   6      183.38      226.30     30.12 o 
   4  10   6      588.13      526.15     46.63 o 
   5  10   6       11.33       11.24     21.82 o 
   6  10   6        2.79      -12.15     21.81 o 
   7  10   6        4.47       18.26     31.96 o 
  -5  11   6       77.58       35.21     37.17 o 
  -4  11   6       33.42       43.43     47.76 o 
  -3  11   6        1.80        5.69     26.64 o 
  -2  11   6       14.02        9.30     23.00 o 
  -1  11   6        3.63        4.42     22.39 o 
   0  11   6       59.77       84.05     39.38 o 
   1  11   6        0.90      -15.31     19.50 o 
   2  11   6       72.41       52.63     25.63 o 
   3  11   6       10.77        9.73     30.96 o 
   4  11   6       33.27       64.59     25.80 o 
   5  11   6      104.23      115.13     29.87 o 
   6  11   6       76.12      103.56     36.73 o 
  -3  12   6       13.39       21.34     30.37 o 
  -2  12   6       17.97       -3.45     36.67 o 
  -1  12   6       46.99       28.45     38.28 o 
   0  12   6       66.67       89.01     41.60 o 
   1  12   6      348.70      369.54     39.80 o 
   2  12   6       33.36       25.02     25.58 o 
   3  12   6       31.02       50.05     26.61 o 
   4  12   6      376.50      339.68     39.75 o 
   0  -9   7      143.05       93.80     34.95 o 
   1  -9   7        1.23       17.76     30.45 o 
   2  -9   7      206.46      151.45     35.63 o 
   3  -9   7      514.90      478.49     95.62 o 
   4  -9   7        6.55      -13.06     29.41 o 
   5  -9   7        8.87       22.31     29.72 o 
  -2  -8   7      561.05      494.86     47.42 o 
  -1  -8   7       52.99       30.44     29.12 o 
   0  -8   7      366.95      379.85     42.81 o 
   1  -8   7     1687.19     1701.60     82.63 o 
   2  -8   7      487.01      464.04     43.63 o 
   3  -8   7       27.93       19.97     30.01 o 
   4  -8   7      598.31      614.40     47.51 o 
   5  -8   7      717.90      714.17     49.06 o 
   6  -8   7      253.54      282.01     38.37 o 
  -4  -7   7       29.18       26.07     30.45 o 
  -3  -7   7      187.74      176.02     35.74 o 
  -2  -7   7      824.75      870.28     89.46 o 
  -1  -7   7      910.81      892.74     53.77 o 
   0  -7   7      573.71      615.52     44.49 o 
   1  -7   7      604.86      608.08     65.39 o 
   2  -7   7     2504.07     2549.31     82.16 o 
   3  -7   7     1150.69     1124.82     57.47 o 
   4  -7   7      186.12      227.96     61.92 o 
   5  -7   7      866.98      838.15    103.48 o 
   6  -7   7      431.39      448.32     60.92 o 
   7  -7   7      110.05       86.82     42.28 o 
   8  -7   7        9.06       -1.06     49.25 o 
  -5  -6   7      550.20      627.97     94.94 o 
  -4  -6   7      682.19      656.20     47.70 o 
  -3  -6   7       87.84       19.72     26.04 o 
  -2  -6   7       19.71       24.54     24.49 o 
  -1  -6   7      652.78      618.22     43.46 o 
   0  -6   7     1259.85     1201.57     55.59 o 
   1  -6   7      472.55      520.83     38.82 o 
   2  -6   7      203.60      200.36     50.26 o 
   3  -6   7     1747.98     1747.22     64.58 o 
   4  -6   7      822.32      836.03     50.59 o 
   5  -6   7       52.03       34.85     22.88 o 
   6  -6   7      138.99       84.76     38.80 o 
   7  -6   7      120.51       47.15     36.15 o 
   8  -6   7      407.10      324.94     39.78 o 
   9  -6   7        7.72       -8.19     48.73 o 
  -6  -5   7      348.30      401.72     51.05 o 
  -5  -5   7        2.90      -20.55     19.43 o 
  -4  -5   7      329.17      382.89     37.20 o 
  -3  -5   7       84.94       91.39     59.60 o 
  -2  -5   7       11.67       -8.00     30.07 o 
  -1  -5   7       14.22       20.34     20.08 o 
   0  -5   7      233.05      200.56     26.82 o 
   1  -5   7      414.82      489.71     35.89 o 
   2  -5   7      262.79      286.85     29.70 o 
   3  -5   7      186.89      200.84     32.43 o 
   4  -5   7      396.29      430.94     62.10 o 
   5  -5   7       94.13       85.29     23.03 o 
   6  -5   7      208.29      224.05     39.18 o 
   7  -5   7        8.01       30.15     30.86 o 
   8  -5   7      416.77      388.85     38.67 o 
   9  -5   7      105.67       66.31     46.76 o 
  10  -5   7      380.27      334.80     66.40 o 
  -6  -4   7        8.52       22.37     20.73 o 
  -5  -4   7      131.65      177.37     35.20 o 
  -4  -4   7        8.91       18.28     17.18 o 
  -3  -4   7        3.04       38.27     21.18 o 
  -2  -4   7       52.20       46.06     20.38 o 
  -1  -4   7      307.60      316.45     30.24 o 
   0  -4   7     1155.89     1106.61     91.93 o 
   1  -4   7      345.73      346.25     29.37 o 
   2  -4   7       10.23        9.94     17.45 o 
   3  -4   7     1246.39     1270.12     49.22 o 
   4  -4   7     2593.77     2432.24     69.00 o 
   5  -4   7        0.07       -2.55     22.48 o 
   6  -4   7        9.71        3.64     25.35 o 
   7  -4   7      112.71       78.37     32.93 o 
   8  -4   7      479.73      489.54     38.97 o 
   9  -4   7        7.56       14.26     20.56 o 
  10  -4   7      224.29      152.06     48.86 o 
  -7  -3   7      399.17      332.18     53.99 o 
  -6  -3   7      788.09      839.40     69.15 o 
  -5  -3   7      161.97      172.59     23.39 o 
  -4  -3   7      448.48      466.92     49.59 o 
  -3  -3   7      569.79      533.56     35.14 o 
  -2  -3   7     1133.53     1108.75     96.41 o 
  -1  -3   7        7.91        4.74     15.39 o 
   0  -3   7      122.87      110.30     19.87 o 
   1  -3   7     3755.67     3656.38    214.61 o 
   2  -3   7     3353.80     3449.96     81.72 o 
   3  -3   7      448.36      440.83     28.87 o 
   4  -3   7     5633.34     5780.79    166.90 o 
   5  -3   7     1187.35     1192.07     39.09 o 
   6  -3   7      500.04      497.17     29.17 o 
   7  -3   7      190.79      216.15     23.96 o 
   8  -3   7     1326.81     1239.78     43.46 o 
   9  -3   7     1021.81     1028.90     68.38 o 
  10  -3   7      270.81      276.62     35.48 o 
  11  -3   7      202.63      249.53     51.99 o 
  -7  -2   7       46.70      -15.22     32.57 o 
  -6  -2   7      720.57      912.38     68.11 o 
  -5  -2   7     1248.92     1308.09     54.44 o 
  -4  -2   7      136.15      140.94     23.71 o 
  -3  -2   7      543.66      458.86     36.49 o 
  -2  -2   7     1616.32     1549.97    102.40 o 
  -1  -2   7     1051.68     1061.81     40.85 o 
   0  -2   7      340.48      325.41     24.88 o 
   1  -2   7      426.95      442.98     29.24 o 
   2  -2   7     4899.62     4870.98     99.77 o 
   3  -2   7     1639.75     1732.99     38.16 o 
   4  -2   7       12.65        4.61     10.67 o 
   5  -2   7     1434.16     1446.42     52.92 o 
   6  -2   7     1165.16     1095.64     40.78 o 
   7  -2   7        5.46       10.20     15.35 o 
   8  -2   7      289.18      311.24     37.87 o 
   9  -2   7      267.03      275.16     25.21 o 
  10  -2   7      300.88      342.44     51.18 o 
  11  -2   7      619.94      630.57     67.57 o 
  -8  -1   7       18.32        5.48     36.35 o 
  -7  -1   7      123.48       56.31     35.51 o 
  -6  -1   7      464.13      429.29     49.96 o 
  -5  -1   7     1097.62     1110.29     37.18 o 
  -4  -1   7     2299.32     2281.69     51.97 o 
  -3  -1   7      183.97      176.16     17.40 o 
  -2  -1   7     1693.59     1640.07     49.16 o 
  -1  -1   7     2274.61     2355.17     98.85 o 
   0  -1   7      897.10      859.89     58.50 o 
   1  -1   7      795.23      789.63     21.85 o 
   2  -1   7      336.87      354.21     20.34 o 
   3  -1   7     1635.24     1707.19     33.11 o 
   4  -1   7     1401.24     1369.47     40.29 o 
   5  -1   7      194.21      191.91     22.85 o 
   6  -1   7     2028.44     2004.47     55.52 o 
   7  -1   7      815.38      827.17     31.55 o 
   8  -1   7       84.13       93.12     17.60 o 
   9  -1   7      133.61      163.84     26.52 o 
  10  -1   7       24.47       38.03     22.94 o 
  11  -1   7      478.92      507.37     63.28 o 
  -8   0   7      152.75       59.73     37.25 o 
  -7   0   7      113.09      123.39     40.09 o 
  -6   0   7      642.15      606.61     56.57 o 
  -5   0   7      362.16      417.33     44.31 o 
  -4   0   7       56.77       49.93     13.54 o 
  -3   0   7      551.20      564.85     35.52 o 
  -2   0   7       43.65       43.63     11.08 o 
  -1   0   7      114.03      137.71     16.53 o 
   0   0   7       38.65       25.20     17.24 o 
   1   0   7       12.29       10.14      6.55 o 
   2   0   7      727.19      679.64     20.03 o 
   3   0   7      176.66      176.26     12.51 o 
   4   0   7      386.21      388.87     17.87 o 
   5   0   7     3204.07     3159.51     56.40 o 
   6   0   7      370.78      343.43     25.29 o 
   7   0   7       10.07        0.32     14.19 o 
   8   0   7        4.46       -9.82     14.98 o 
   9   0   7      125.05      119.75     44.76 o 
  10   0   7      244.82      281.89     33.25 o 
  11   0   7      226.70      248.07     51.38 o 
  -8   1   7       16.09       59.18     37.86 o 
  -7   1   7      717.27      671.72     63.18 o 
  -6   1   7      173.78      171.87     38.80 o 
  -5   1   7      278.51      257.62     39.09 o 
  -4   1   7      954.36      976.50     30.39 o 
  -3   1   7        9.42       14.08      9.84 o 
  -2   1   7       46.26       53.06     10.51 o 
  -1   1   7      528.29      569.43     21.93 o 
   0   1   7      885.16      907.76     43.76 o 
   1   1   7     1452.94     1403.38     30.56 o 
   2   1   7       66.25       79.22     10.75 o 
   3   1   7     3065.20     3208.61     54.18 o 
   4   1   7     1295.21     1271.09     54.62 o 
   5   1   7       30.21       14.52     21.00 o 
   6   1   7      920.14      961.31     37.57 o 
   7   1   7      679.90      605.77     49.54 o 
   8   1   7      460.28      515.95     49.25 o 
   9   1   7        2.31       -4.10     26.12 o 
  10   1   7      101.79       80.72     37.09 o 
  11   1   7      501.55      542.62     64.24 o 
  -8   2   7       85.95       43.28     36.70 o 
  -7   2   7      371.81      349.41     50.70 o 
  -6   2   7     1580.08     1514.99     84.14 o 
  -5   2   7      165.40      184.67     34.80 o 
  -4   2   7       38.07       40.12     23.12 o 
  -3   2   7     2526.48     2511.26     59.44 o 
  -2   2   7     1030.84     1046.70     36.20 o 
  -1   2   7        0.33        8.51     19.66 o 
   0   2   7       90.68       77.27     12.65 o 
   1   2   7     1325.19     1372.85     28.43 o 
   2   2   7     1891.36     1728.97     44.22 o 
   3   2   7        9.19        8.04     16.37 o 
   4   2   7      902.27      810.60     59.28 o 
   5   2   7     3018.55     3015.20     69.04 o 
   6   2   7      122.39      112.96     18.43 o 
   7   2   7      524.06      412.04     80.47 o 
   8   2   7       89.54      108.43     32.12 o 
   9   2   7       29.43       -0.35     28.19 o 
  10   2   7       38.42       17.87     31.67 o 
  11   2   7       40.25       28.86     37.48 o 
  -8   3   7      278.45      285.03     51.60 o 
  -7   3   7        8.36       38.54     34.44 o 
  -6   3   7      411.75      457.67     50.60 o 
  -5   3   7     2237.93     2129.43     94.01 o 
  -4   3   7      992.84      973.04     62.28 o 
  -3   3   7     1168.12     1028.19     59.18 o 
  -2   3   7      535.92      500.13     52.97 o 
  -1   3   7      903.50      983.30     32.11 o 
   0   3   7       85.48       75.65     10.61 o 
   1   3   7      132.57      143.12     14.28 o 
   2   3   7       32.02       17.01      8.07 o 
   3   3   7     2494.48     2512.12     44.01 o 
   4   3   7       57.29       67.08     14.09 o 
   5   3   7     1790.10     1868.59     53.93 o 
   6   3   7     1227.58     1163.92     63.05 o 
   7   3   7       31.69       34.42     17.38 o 
   8   3   7        0.70        5.29     34.32 o 
   9   3   7      470.34      432.26     53.31 o 
  10   3   7       56.11       87.40     38.86 o 
  11   3   7      132.24      159.64     47.96 o 
  -8   4   7        2.48        7.51     33.19 o 
  -7   4   7       95.10      150.91     33.40 o 
  -6   4   7       93.29       70.55     28.12 o 
  -5   4   7      256.47      281.00     30.98 o 
  -4   4   7      429.16      419.98     33.89 o 
  -3   4   7     1305.55     1297.69     49.46 o 
  -2   4   7       62.44       54.95     10.66 o 
  -1   4   7      881.15      886.30     29.40 o 
   0   4   7      120.73      141.92     16.40 o 
   1   4   7      372.26      367.90     17.92 o 
   2   4   7       18.94       14.00      8.20 o 
   3   4   7      702.37      721.59     20.71 o 
   4   4   7      884.97      819.49     35.87 o 
   5   4   7      268.99      279.46     24.55 o 
   6   4   7       82.26       74.32     19.19 o 
   7   4   7     1217.37     1153.87     48.81 o 
   8   4   7        7.60       24.23     18.78 o 
   9   4   7       50.80       28.12     32.03 o 
  10   4   7        9.44      -28.90     29.54 o 
  11   4   7       16.58       23.06     36.15 o 
  -8   5   7        2.54        0.15     30.32 o 
  -7   5   7        4.71       31.86     27.31 o 
  -6   5   7       69.84       92.38     29.17 o 
  -5   5   7      832.25      851.03     48.50 o 
  -4   5   7       46.55       28.18     29.43 o 
  -3   5   7     1172.64     1139.03     69.52 o 
  -2   5   7       13.88        8.09     16.63 o 
  -1   5   7      179.86      218.15     34.64 o 
   0   5   7        7.67        7.96     12.72 o 
   1   5   7     1189.18     1264.08     27.83 o 
   2   5   7      828.90      861.68     25.49 o 
   3   5   7     1561.48     1520.13     31.98 o 
   4   5   7       47.80       43.03     15.65 o 
   5   5   7      834.02      797.60     38.62 o 
   6   5   7     1549.38     1664.69     56.85 o 
   7   5   7        2.06      -23.37     15.58 o 
   8   5   7        9.07       18.68     19.69 o 
   9   5   7      100.94      147.85     28.74 o 
  10   5   7       60.17      116.91     44.51 o 
  11   5   7      165.38      262.88     58.18 o 
  -8   6   7        6.17      -29.64     49.39 o 
  -7   6   7      180.32      184.55     37.49 o 
  -6   6   7      116.06       94.66     31.17 o 
  -5   6   7      232.05      212.58     52.47 o 
  -4   6   7      617.90      657.30     88.59 o 
  -3   6   7      689.35      765.96     41.38 o 
  -2   6   7        4.03        9.60     16.63 o 
  -1   6   7      645.19      620.83     32.64 o 
   0   6   7       43.97       58.60     13.09 o 
   1   6   7       32.29       15.17      8.98 o 
   2   6   7       20.21       15.96      8.33 o 
   3   6   7      106.81      122.04     19.84 o 
   4   6   7     2117.12     2014.67     61.14 o 
   5   6   7        5.28        7.50     16.45 o 
   6   6   7      572.32      581.32     65.63 o 
   7   6   7      658.85      657.54     41.53 o 
   8   6   7       74.84       70.23     33.99 o 
   9   6   7       57.44       64.82     27.35 o 
  10   6   7      122.59      133.45     48.05 o 
  -7   7   7       59.88       59.19     34.46 o 
  -6   7   7      463.74      493.91     45.17 o 
  -5   7   7       62.79      102.89     29.60 o 
  -4   7   7      244.76      298.85     33.94 o 
  -3   7   7     1425.11     1434.97     55.50 o 
  -2   7   7      154.08      181.36     25.28 o 
  -1   7   7      613.73      625.60     34.40 o 
   0   7   7     2244.65     2129.33     42.34 o 
   1   7   7     1260.04     1243.90     30.55 o 
   2   7   7     1794.22     1918.25     60.35 o 
   3   7   7       25.80       26.24     16.34 o 
   4   7   7     1621.84     1678.36     58.01 o 
   5   7   7      907.30      947.99     45.72 o 
   6   7   7      574.90      529.58     37.96 o 
   7   7   7       70.17       54.87     23.84 o 
   8   7   7      788.37      831.01     59.58 o 
   9   7   7      113.03       52.54     28.72 o 
  10   7   7       88.63       75.31     44.64 o 
  -7   8   7       19.39       -1.64     31.29 o 
  -6   8   7       49.33       19.73     30.12 o 
  -5   8   7      122.63      156.34     32.82 o 
  -4   8   7      237.20      236.58     33.15 o 
  -3   8   7      144.78      153.31     48.38 o 
  -2   8   7     2371.56     2220.90    103.64 o 
  -1   8   7      744.89      761.94     38.68 o 
   0   8   7       70.65       82.76     14.08 o 
   1   8   7       29.52       29.14     11.68 o 
   2   8   7      724.27      756.12     41.53 o 
   3   8   7      120.77      113.57     23.08 o 
   4   8   7      321.34      291.58     34.70 o 
   5   8   7       92.44       99.90     24.49 o 
   6   8   7      918.39      956.55     49.72 o 
   7   8   7      190.44      219.23     32.00 o 
   8   8   7      328.09      317.61     37.76 o 
   9   8   7       14.79      -11.36     25.33 o 
  -6   9   7        0.59      -11.85     30.88 o 
  -5   9   7       35.76       20.28     27.33 o 
  -4   9   7      467.24      360.34     39.33 o 
  -3   9   7      499.19      526.94     40.57 o 
  -2   9   7        0.59      -22.70     18.92 o 
  -1   9   7       19.49       15.04     19.61 o 
   0   9   7      240.85      207.86     18.63 o 
   1   9   7        4.88        4.75     18.28 o 
   2   9   7        6.19       -7.63     40.22 o 
   3   9   7       23.55      -16.37     18.00 o 
   4   9   7      125.44      103.26     25.35 o 
   5   9   7      151.97      165.35     28.49 o 
   6   9   7        0.41       13.22     21.26 o 
   7   9   7       54.76       32.35     25.16 o 
   8   9   7       79.98       97.06     31.04 o 
  -5  10   7       14.64       -9.31     31.07 o 
  -4  10   7        1.81       41.97     28.52 o 
  -3  10   7       40.48       40.01     28.51 o 
  -2  10   7      310.96      259.95     36.12 o 
  -1  10   7       44.58       40.71     19.32 o 
   0  10   7       74.20       64.86     35.73 o 
   1  10   7       41.85       44.03     22.97 o 
   2  10   7       29.56       16.30     21.26 o 
   3  10   7      263.50      303.55     58.05 o 
   4  10   7      107.84      142.17     28.80 o 
   5  10   7      108.25       72.14     26.12 o 
   6  10   7      259.45      203.18     33.17 o 
   7  10   7       99.60      100.79     30.27 o 
  -4  11   7      369.39      243.62     64.76 o 
  -3  11   7      658.52      631.03    117.67 o 
  -2  11   7        2.70        6.77     20.15 o 
  -1  11   7      260.65      305.96     51.02 o 
   0  11   7      273.70      217.89     46.67 o 
   1  11   7      162.21      168.06     68.39 o 
   2  11   7       37.44       34.30     24.09 o 
   3  11   7      284.01      333.20     37.54 o 
   4  11   7      389.89      419.47     40.79 o 
   5  11   7      167.99      172.04     33.46 o 
   6  11   7       52.17      109.10     31.23 o 
  -2  12   7      182.25       97.11     45.28 o 
  -1  12   7       13.54       -5.84     37.89 o 
   0  12   7      420.23      409.85     60.34 o 
   1  12   7      256.68      300.61     53.31 o 
   2  12   7       15.35      -13.09     24.18 o 
   3  12   7        9.32        6.71     31.43 o 
  -1  -8   8      261.69      397.58     44.83 o 
   0  -8   8      212.97      245.03     38.43 o 
   1  -8   8      312.20      384.62     44.24 o 
   2  -8   8      197.29      178.74     37.14 o 
   3  -8   8       66.90      105.46     33.88 o 
   4  -8   8      298.64      335.91     40.09 o 
   5  -8   8      790.95      685.99     50.92 o 
   6  -8   8      203.69      195.18     37.41 o 
  -2  -7   8      295.31      332.93     41.74 o 
  -1  -7   8      405.74      443.17     42.91 o 
   0  -7   8       57.67       51.00     28.19 o 
   1  -7   8      226.75      238.62     36.51 o 
   2  -7   8       58.28       28.61     26.20 o 
   3  -7   8       60.22       59.68     35.14 o 
   4  -7   8      381.50      389.64     64.20 o 
   5  -7   8        6.36       28.54     26.95 o 
   6  -7   8      305.36      258.59     52.34 o 
   7  -7   8      682.22      724.36     74.95 o 
   8  -7   8        4.74       16.93     54.50 o 
  -4  -6   8      134.01      125.21     33.62 o 
  -3  -6   8      188.00      136.75     39.73 o 
  -2  -6   8      393.21      447.26     41.87 o 
  -1  -6   8       87.34      141.94     30.30 o 
   0  -6   8      141.89      219.09     32.40 o 
   1  -6   8      257.05      225.58     32.73 o 
   2  -6   8      268.41      275.74     33.67 o 
   3  -6   8        1.65       25.84     34.78 o 
   4  -6   8       31.93       23.66     23.37 o 
   5  -6   8     1280.05     1261.67     57.15 o 
   6  -6   8      106.94       99.11     41.77 o 
   7  -6   8      150.17      234.30     48.89 o 
   8  -6   8      548.34      568.24    137.78 o 
   9  -6   8      172.72      260.52     63.34 o 
  -5  -5   8      261.76      244.01     30.44 o 
  -4  -5   8      884.16      836.75     42.54 o 
  -3  -5   8       48.06       77.14     30.32 o 
  -2  -5   8      859.76      990.89     65.13 o 
  -1  -5   8     1823.03     1756.51     66.90 o 
   0  -5   8      121.17      108.58     25.65 o 
   1  -5   8      263.86      260.74     30.54 o 
   2  -5   8      169.31      196.33     35.70 o 
   3  -5   8     1065.36     1085.24     50.61 o 
   4  -5   8      658.83      677.88    109.77 o 
   5  -5   8      277.22      304.96     42.70 o 
   6  -5   8     1439.32     1478.38     86.95 o 
   7  -5   8     1028.02      938.60     72.85 o 
   8  -5   8        5.29        4.23     31.98 o 
   9  -5   8      357.76      295.74     62.34 o 
  10  -5   8       91.11       89.46     55.50 o 
  -5  -4   8        8.57       -9.99     18.53 o 
  -4  -4   8      979.67     1021.77     42.92 o 
  -3  -4   8     1493.22     1466.03     59.99 o 
  -2  -4   8      124.37      115.38     25.26 o 
  -1  -4   8      941.59      952.39     45.84 o 
   0  -4   8      345.90      453.83     34.72 o 
   1  -4   8       16.38       28.88     20.10 o 
   2  -4   8      148.30      166.44     47.36 o 
   3  -4   8     1133.64     1048.70     47.63 o 
   4  -4   8      367.37      412.56     36.22 o 
   5  -4   8      308.13      260.62     40.28 o 
   6  -4   8      301.75      303.64     44.96 o 
   7  -4   8      615.24      622.83     58.83 o 
   8  -4   8      963.02      892.19     50.98 o 
   9  -4   8       96.57       45.38     22.72 o 
  10  -4   8      162.99      179.41     55.63 o 
  -6  -3   8      106.33      189.09     48.63 o 
  -5  -3   8      201.14      189.54     25.34 o 
  -4  -3   8       22.57       35.64     17.82 o 
  -3  -3   8      680.78      817.22     43.74 o 
  -2  -3   8     1064.03     1091.81     48.59 o 
  -1  -3   8       23.42        0.60     17.35 o 
   0  -3   8      772.94      787.74     40.95 o 
   1  -3   8     1655.86     1706.58     97.20 o 
   2  -3   8      276.05      259.86     26.05 o 
   3  -3   8       33.98       37.47     18.34 o 
   4  -3   8        3.16        6.50     16.30 o 
   5  -3   8       24.56       11.58     21.83 o 
   6  -3   8      896.90      898.42     63.12 o 
   7  -3   8       34.41       23.67     28.32 o 
   8  -3   8      887.12      829.27     46.59 o 
   9  -3   8       54.60       23.59     25.12 o 
  10  -3   8      117.07      201.38     44.38 o 
  11  -3   8      104.85      123.36     44.76 o 
  -7  -2   8       10.33        3.10     37.93 o 
  -6  -2   8        1.55       22.58     35.38 o 
  -5  -2   8       31.52       -7.59     19.00 o 
  -4  -2   8      361.97      381.97     26.30 o 
  -3  -2   8      217.27      224.75     21.42 o 
  -2  -2   8        8.44       14.62     30.20 o 
  -1  -2   8      668.71      645.03     44.99 o 
   0  -2   8      467.33      516.11     31.63 o 
   1  -2   8       49.55       24.26     16.10 o 
   2  -2   8      329.91      336.23     26.76 o 
   3  -2   8       60.53       53.71     17.60 o 
   4  -2   8      449.86      467.61     43.83 o 
   5  -2   8      622.92      620.31     30.79 o 
   6  -2   8      699.11      687.24     79.81 o 
   7  -2   8      307.29      284.64     26.21 o 
   8  -2   8      634.97      637.04     40.89 o 
   9  -2   8        1.89       19.19     17.49 o 
  10  -2   8      137.94      184.97     30.58 o 
  11  -2   8        6.63       10.58     34.15 o 
  -7  -1   8      222.52      270.88     50.34 o 
  -6  -1   8        7.70      -11.42     28.48 o 
  -5  -1   8      368.05      349.96     47.12 o 
  -4  -1   8      272.49      250.19     21.89 o 
  -3  -1   8      318.36      320.31     22.75 o 
  -2  -1   8     1355.81     1352.39     49.48 o 
  -1  -1   8       14.61        8.91     14.35 o 
   0  -1   8     1260.60     1273.07     33.51 o 
   1  -1   8     1061.32     1085.04     27.39 o 
   2  -1   8      287.73      316.87     13.26 o 
   3  -1   8      681.76      681.48     21.16 o 
   4  -1   8      149.30      155.26     13.08 o 
   5  -1   8      439.63      401.74     25.50 o 
   6  -1   8     1122.77     1158.62     42.68 o 
   7  -1   8       36.73       48.15     17.87 o 
   8  -1   8      496.90      546.21     28.46 o 
   9  -1   8      427.96      471.20     35.88 o 
  10  -1   8       41.75       47.91     24.10 o 
  11  -1   8        1.60       20.19     35.93 o 
  -7   0   8        4.27      -32.83     30.67 o 
  -6   0   8       11.66      -14.96     26.61 o 
  -5   0   8      186.12      232.63     41.35 o 
  -4   0   8       69.17       76.71     15.76 o 
  -3   0   8      620.83      621.72     34.34 o 
  -2   0   8     2773.28     2760.41     85.64 o 
  -1   0   8     5186.15     4950.94     80.55 o 
   0   0   8      473.24      508.42     28.38 o 
   1   0   8      874.63      896.10     30.17 o 
   2   0   8     3812.26     3737.56     64.63 o 
   3   0   8     1935.57     1928.34     41.55 o 
   4   0   8       77.05       73.55     11.58 o 
   5   0   8       68.16       74.08     12.64 o 
   6   0   8     1873.89     1896.23     96.48 o 
   7   0   8     1822.31     1688.28     57.10 o 
   8   0   8        9.32       10.09     18.59 o 
   9   0   8     1460.72     1511.31     58.31 o 
  10   0   8      867.35     1001.60    148.98 o 
  11   0   8      191.49      230.10     69.90 o 
  -8   1   8      253.26      314.93     56.99 o 
  -7   1   8      733.21      720.97     68.60 o 
  -6   1   8       53.89      107.17     38.28 o 
  -5   1   8      596.04      652.02     56.89 o 
  -4   1   8      796.09      794.53     58.37 o 
  -3   1   8     2648.86     2593.15     66.29 o 
  -2   1   8      964.54     1012.18     30.96 o 
  -1   1   8     1369.30     1317.25     42.64 o 
   0   1   8     4060.59     3930.60     80.39 o 
   1   1   8      913.66      913.25     25.83 o 
   2   1   8      695.90      708.08     22.63 o 
   3   1   8     1560.10     1561.87     35.55 o 
   4   1   8     1438.89     1388.21     34.45 o 
   5   1   8     1239.73     1253.15     34.50 o 
   6   1   8        3.04       -5.44      7.94 o 
   7   1   8     1826.16     1818.89     81.63 o 
   8   1   8     1182.45     1189.06     70.15 o 
   9   1   8      246.75      245.98     42.76 o 
  10   1   8      461.49      422.94     56.28 o 
  11   1   8      198.28      234.66     52.18 o 
  -8   2   8      190.39      106.04     45.15 o 
  -7   2   8      501.92      479.93     59.47 o 
  -6   2   8       79.56      118.20     38.67 o 
  -5   2   8      116.96      101.72     34.25 o 
  -4   2   8       31.86       20.67     25.09 o 
  -3   2   8     1040.32      997.70     37.91 o 
  -2   2   8     1179.54     1215.48     40.31 o 
  -1   2   8      333.02      362.83     22.46 o 
   0   2   8      907.32      900.70     33.27 o 
   1   2   8     2756.79     2839.08     57.72 o 
   2   2   8      890.11      930.72     27.14 o 
   3   2   8        4.80        6.62      9.56 o 
   4   2   8      941.67      967.98     52.18 o 
   5   2   8      283.00      319.33     23.77 o 
   6   2   8      231.72      271.25     24.10 o 
   7   2   8      199.37      182.33     25.41 o 
   8   2   8      443.26      441.45     48.89 o 
   9   2   8      902.14      919.31     70.11 o 
  10   2   8       33.64        9.29     31.35 o 
  11   2   8        4.09        6.74     32.77 o 
  -8   3   8       57.87       57.86     42.41 o 
  -7   3   8      169.13      175.54     44.96 o 
  -6   3   8      236.65      226.76     44.86 o 
  -5   3   8       14.67       16.74     28.03 o 
  -4   3   8       70.96       76.27     30.15 o 
  -3   3   8      162.13      181.44     31.73 o 
  -2   3   8       22.53       12.83     16.45 o 
  -1   3   8      367.41      401.88     23.08 o 
   0   3   8      972.32     1011.77     34.82 o 
   1   3   8        3.20        4.08      7.17 o 
   2   3   8      579.77      568.92     21.53 o 
   3   3   8      193.11      199.77     15.53 o 
   4   3   8       21.59       29.74     13.23 o 
   5   3   8      870.06      885.09     71.15 o 
   6   3   8       37.03       53.80     18.15 o 
   7   3   8      113.93      151.63     22.39 o 
   8   3   8       69.90       73.86     21.95 o 
   9   3   8       85.72       88.21     35.51 o 
  10   3   8      121.17      117.10     41.47 o 
  11   3   8       40.58       43.89     39.41 o 
  -8   4   8      174.67      188.76     50.51 o 
  -7   4   8       36.59       56.60     35.90 o 
  -6   4   8      481.17      332.38     48.63 o 
  -5   4   8       37.10       54.86     32.32 o 
  -4   4   8        1.99       -7.61     22.22 o 
  -3   4   8        7.92       24.96     26.22 o 
  -2   4   8      792.62      759.54     30.50 o 
  -1   4   8      697.49      725.23     29.72 o 
   0   4   8      209.40      203.58     15.36 o 
   1   4   8     1892.34     1846.07     40.81 o 
   2   4   8      264.67      240.64     15.40 o 
   3   4   8       37.00       40.29      9.53 o 
   4   4   8      341.77      348.60     26.24 o 
   5   4   8      118.47      107.74     19.85 o 
   6   4   8      464.37      485.34     31.93 o 
   7   4   8       36.22       55.82     20.80 o 
   8   4   8     1016.36      916.34     46.95 o 
   9   4   8     1556.91     1529.41     90.43 o 
  10   4   8      273.92      259.98     51.38 o 
  11   4   8       14.68      -11.64     35.77 o 
  -7   5   8       41.61      115.07     45.70 o 
  -6   5   8      186.21      178.45     34.55 o 
  -5   5   8       26.15       51.13     26.44 o 
  -4   5   8      208.94      212.03     67.28 o 
  -3   5   8      397.52      408.53     68.86 o 
  -2   5   8      577.91      513.92     33.26 o 
  -1   5   8     2501.07     2507.83     50.06 o 
   0   5   8     1590.78     1552.65     47.65 o 
   1   5   8      249.16      251.53     25.34 o 
   2   5   8     1603.79     1498.63     36.06 o 
   3   5   8      761.93      745.73     23.75 o 
   4   5   8       35.64       40.56     16.84 o 
   5   5   8      377.76      396.75     56.29 o 
   6   5   8     2015.15     1997.10     63.81 o 
   7   5   8      693.81      675.61     69.84 o 
   8   5   8      141.99      117.30     43.91 o 
   9   5   8      502.31      496.47     39.81 o 
  10   5   8      987.25     1166.13     89.34 o 
  11   5   8       32.08       28.99     38.99 o 
  -7   6   8      232.69      231.71     40.90 o 
  -6   6   8       11.38       28.35     30.77 o 
  -5   6   8      255.13      288.19     42.96 o 
  -4   6   8      450.90      448.94     83.85 o 
  -3   6   8      183.24      209.17     28.95 o 
  -2   6   8      137.41      112.87     48.28 o 
  -1   6   8      882.15      815.98     38.93 o 
   0   6   8     1684.32     1612.96     48.54 o 
   1   6   8     1207.65     1200.99     29.55 o 
   2   6   8      346.25      348.37     23.31 o 
   3   6   8     1880.98     1817.16     95.19 o 
   4   6   8     2339.69     2260.93     66.75 o 
   5   6   8       94.73       80.91     59.29 o 
   6   6   8       14.81       13.90     18.78 o 
   7   6   8      275.31      268.35     31.07 o 
   8   6   8      959.95      991.18     52.66 o 
   9   6   8       39.78       67.40     27.69 o 
  10   6   8      107.41       31.80     38.67 o 
  -7   7   8      406.06      321.20     68.97 o 
  -6   7   8      178.16      189.10     38.25 o 
  -5   7   8       60.94       47.78     28.45 o 
  -4   7   8       76.79       71.16     27.54 o 
  -3   7   8       97.81       94.27     25.65 o 
  -2   7   8       51.57       33.79     19.99 o 
  -1   7   8        5.14      -19.97     16.61 o 
   0   7   8       33.41       41.72     12.49 o 
   1   7   8      273.28      276.68     17.02 o 
   2   7   8       80.84       69.74     20.09 o 
   3   7   8     1423.87     1470.93     54.59 o 
   4   7   8      923.57      881.50     43.14 o 
   5   7   8       99.26      144.35     35.93 o 
   6   7   8      227.43      199.27     28.07 o 
   7   7   8       45.11        9.51     21.28 o 
   8   7   8       45.27       37.01     25.80 o 
   9   7   8       63.73       56.49     27.25 o 
  10   7   8       94.07      183.93     53.50 o 
  -6   8   8       66.30       53.37     31.91 o 
  -5   8   8       70.93       82.86     32.02 o 
  -4   8   8       10.42       -9.75     31.24 o 
  -3   8   8      175.89      184.93     29.91 o 
  -2   8   8       17.56        1.18     20.91 o 
  -1   8   8       33.68       12.63     18.33 o 
   0   8   8      256.74      231.74     18.74 o 
   1   8   8       27.54       46.02     20.68 o 
   2   8   8     1176.66     1365.68     54.89 o 
   3   8   8      420.52      491.62     85.79 o 
   4   8   8     1064.66      989.57     48.77 o 
   5   8   8       13.44      -24.32     39.59 o 
   6   8   8       33.97        3.65     39.83 o 
   7   8   8       68.57       91.11     56.70 o 
   8   8   8      237.01      226.60     35.36 o 
   9   8   8       68.67       81.54     35.15 o 
  -6   9   8       86.96       91.39     44.05 o 
  -5   9   8       87.35      100.01     64.60 o 
  -4   9   8      124.61       65.78     68.79 o 
  -3   9   8       19.71       27.90     26.02 o 
  -2   9   8      238.94      214.11     30.00 o 
  -1   9   8      425.69      406.81     33.41 o 
   0   9   8      113.22      139.26     23.90 o 
   1   9   8      497.07      472.93     37.86 o 
   2   9   8     1152.03     1088.92     72.29 o 
   3   9   8       88.49       65.60     23.60 o 
   4   9   8      141.72      164.69     28.78 o 
   5   9   8      272.98      325.15     51.60 o 
   6   9   8       70.38       88.96     27.38 o 
   7   9   8       20.88        8.00     34.01 o 
   8   9   8      115.30      159.82     33.88 o 
  -5  10   8      379.37      405.25     51.02 o 
  -4  10   8      102.45       74.75     33.33 o 
  -3  10   8        2.88      -10.29     27.80 o 
  -2  10   8       94.47       74.30     35.96 o 
  -1  10   8      402.72      367.99     35.38 o 
   0  10   8      441.46      341.12     49.38 o 
   1  10   8       36.40       11.48     48.31 o 
   2  10   8      998.24     1049.52     81.72 o 
   3  10   8      262.07      250.74     32.81 o 
   4  10   8        3.30       -4.74     22.04 o 
   5  10   8      216.36      223.83     33.26 o 
   6  10   8       65.03       43.65     27.03 o 
   7  10   8      101.16       95.03     49.41 o 
  -3  11   8        2.07      -31.45     26.02 o 
  -2  11   8       16.70       -9.17     23.63 o 
  -1  11   8      129.56      113.62     42.83 o 
   0  11   8      570.44      601.19     64.47 o 
   1  11   8       95.81      115.66     29.41 o 
   2  11   8        0.30      -15.99     21.70 o 
   3  11   8      170.38      173.64     32.21 o 
   4  11   8       70.73       49.31     27.27 o 
   5  11   8        1.63       -6.72     23.30 o 
  -1  12   8       23.25       43.83     40.96 o 
   0  12   8      132.28      101.59     45.47 o 
   1  12   8       17.00        4.22     37.93 o 
   2  12   8      125.22      132.22     32.95 o 
   3  12   8       13.47       12.81     27.22 o 
   2  -8   9       56.20       74.65     42.49 o 
   3  -8   9       75.02      117.25     36.46 o 
   4  -8   9        1.39        0.00     29.12 o 
  -1  -7   9        4.66      -10.55     26.96 o 
   0  -7   9      367.38      394.55     58.71 o 
   1  -7   9      647.71      661.95     50.97 o 
   2  -7   9        1.80       -1.99     55.65 o 
   3  -7   9      652.94      685.51     58.33 o 
   4  -7   9      514.32      466.93     43.25 o 
   5  -7   9       73.75       49.65     30.16 o 
   6  -7   9        6.16      -51.62     34.41 o 
   7  -7   9        5.80       -5.29     39.67 o 
  -3  -6   9      144.56      121.23     33.96 o 
  -2  -6   9      827.56      921.42     56.67 o 
  -1  -6   9      754.30      770.33     52.78 o 
   0  -6   9       29.26       -3.13     24.57 o 
   1  -6   9      977.58     1003.95     86.90 o 
   2  -6   9     2216.68     2228.86     79.24 o 
   3  -6   9       92.71       82.88     28.15 o 
   4  -6   9      446.52      385.57     40.11 o 
   5  -6   9      721.52      675.41     71.79 o 
   6  -6   9      659.76      709.55     71.66 o 
   7  -6   9      193.60      128.42     46.86 o 
   8  -6   9      124.29       18.35     40.86 o 
  -4  -5   9      369.83      342.20     32.44 o 
  -3  -5   9       45.48       68.32     29.59 o 
  -2  -5   9      582.87      703.42     48.03 o 
  -1  -5   9      556.45      556.20     44.06 o 
   0  -5   9     1366.42     1237.65     57.51 o 
   1  -5   9       47.24       37.62     23.91 o 
   2  -5   9     1507.40     1430.54     60.92 o 
   3  -5   9     2208.12     2139.68     73.83 o 
   4  -5   9      289.01      305.93     34.06 o 
   5  -5   9      132.91      125.78     28.08 o 
   6  -5   9      722.23      659.85     64.63 o 
   7  -5   9      140.71       96.43     40.96 o 
   8  -5   9       64.67       82.82     41.80 o 
   9  -5   9        6.12       42.47     31.54 o 
  -5  -4   9       88.88       85.21     25.36 o 
  -4  -4   9      541.37      528.36     35.63 o 
  -3  -4   9      126.70      164.38     30.38 o 
  -2  -4   9       38.92        4.77     24.54 o 
  -1  -4   9        9.81        3.09     20.74 o 
   0  -4   9      984.07      963.24     63.44 o 
   1  -4   9      789.65      777.21     53.89 o 
   2  -4   9      605.68      513.51     61.10 o 
   3  -4   9      212.68      281.61     38.96 o 
   4  -4   9      794.11      843.00     60.89 o 
   5  -4   9      153.05      190.22     41.47 o 
   6  -4   9       84.06      132.62     36.73 o 
   7  -4   9        1.79        0.87     32.15 o 
   8  -4   9      140.41       87.17     38.89 o 
   9  -4   9      229.01      160.29     58.26 o 
  -5  -3   9      114.94      128.07     44.31 o 
  -4  -3   9        2.64        0.79     22.07 o 
  -3  -3   9      166.10      187.65     23.51 o 
  -2  -3   9       93.02      106.42     25.35 o 
  -1  -3   9       20.13        5.48     25.38 o 
   0  -3   9      423.87      436.23     33.91 o 
   1  -3   9        7.10        3.73     40.15 o 
   2  -3   9      473.65      463.51     34.29 o 
   3  -3   9      322.52      337.66     31.52 o 
   4  -3   9      765.39      669.82     55.92 o 
   5  -3   9      362.67      354.83     45.89 o 
   6  -3   9      572.52      515.14     53.28 o 
   7  -3   9      142.90      100.20     34.80 o 
   8  -3   9      118.21      125.30     39.35 o 
   9  -3   9       22.28       39.96     25.55 o 
  10  -3   9      259.04      319.67     52.28 o 
  -6  -2   9      142.26      118.33     45.51 o 
  -5  -2   9       74.18       80.14     40.02 o 
  -4  -2   9      369.33      436.72     29.78 o 
  -3  -2   9      120.31      137.00     24.99 o 
  -2  -2   9       87.57      110.86     23.25 o 
  -1  -2   9       20.51       12.13     18.21 o 
   0  -2   9     1297.20     1122.74     47.78 o 
   1  -2   9     1539.14     1555.52    100.04 o 
   2  -2   9      126.82      146.35     43.25 o 
   3  -2   9      419.34      402.30     43.02 o 
   4  -2   9     1859.30     1896.42     86.63 o 
   5  -2   9     1405.71     1376.05     74.11 o 
   6  -2   9      242.88      247.88     39.48 o 
   7  -2   9      118.77      173.90     38.02 o 
   8  -2   9      315.88      319.51     47.09 o 
   9  -2   9      380.83      343.60     34.33 o 
  10  -2   9        5.00       28.79     34.77 o 
  11  -2   9      633.19      616.64     66.47 o 
  -6  -1   9      862.54     1030.90     80.69 o 
  -5  -1   9      681.23      707.26     66.05 o 
  -4  -1   9        7.58       24.49     16.50 o 
  -3  -1   9       92.92       94.89     17.78 o 
  -2  -1   9      644.92      626.74     42.50 o 
  -1  -1   9      335.85      307.45     27.22 o 
   0  -1   9       25.22       12.30     15.81 o 
   1  -1   9      366.74      365.46     27.80 o 
   2  -1   9     1226.50     1251.18     65.37 o 
   3  -1   9     1389.57     1469.87     71.34 o 
   4  -1   9     3954.60     3969.65     64.61 o 
   5  -1   9     2438.95     2558.30    156.95 o 
   6  -1   9      625.66      650.38     34.84 o 
   7  -1   9       53.19       48.42     19.23 o 
   8  -1   9       74.15       60.74     29.14 o 
   9  -1   9      668.59      689.37     42.79 o 
  10  -1   9      304.42      380.91     37.41 o 
  11  -1   9        2.23       44.84     27.77 o 
  -7   0   9      283.50      134.00     45.51 o 
  -6   0   9      130.35      103.94     38.64 o 
  -5   0   9      569.31      603.35     59.47 o 
  -4   0   9      443.40      438.42     51.21 o 
  -3   0   9       19.59        7.18     13.19 o 
  -2   0   9      762.69      802.80     49.01 o 
  -1   0   9      135.31      144.82     19.40 o 
   0   0   9       11.15        2.62     11.61 o 
   1   0   9       16.01        3.44     14.59 o 
   2   0   9     2206.15     2195.11     42.09 o 
   3   0   9     2823.47     2832.30     50.69 o 
   4   0   9      126.11      152.07     17.49 o 
   5   0   9      106.37      139.41     15.13 o 
   6   0   9      866.11      834.39     54.79 o 
   7   0   9      154.20      194.71     24.48 o 
   8   0   9      181.80      210.73     27.44 o 
   9   0   9      169.64      180.84     28.73 o 
  10   0   9       48.07       41.07     25.26 o 
  11   0   9      160.75      160.86     33.24 o 
  -7   1   9       47.88       45.41     39.99 o 
  -6   1   9       86.92       94.24     38.06 o 
  -5   1   9       18.14       33.77     31.77 o 
  -4   1   9     1384.95     1382.79     79.11 o 
  -3   1   9      246.50      244.29     22.82 o 
  -2   1   9      337.92      326.42     23.48 o 
  -1   1   9      729.85      774.64     49.75 o 
   0   1   9      735.01      651.14     32.13 o 
   1   1   9     2184.61     2178.28     53.93 o 
   2   1   9      473.62      439.24     20.20 o 
   3   1   9       44.32       45.40     11.34 o 
   4   1   9     1622.10     1621.04     38.80 o 
   5   1   9      293.11      333.68     42.68 o 
   6   1   9        3.15       17.30     12.62 o 
   7   1   9      426.09      414.42     32.11 o 
   8   1   9       63.12       47.76     21.91 o 
   9   1   9      104.24      131.41     27.61 o 
  10   1   9      247.23      259.94     34.34 o 
  11   1   9       47.36       56.15     27.53 o 
  -7   2   9       68.56       95.24     43.80 o 
  -6   2   9       45.90       14.22     33.02 o 
  -5   2   9      361.63      440.39     52.96 o 
  -4   2   9      324.11      310.42     44.09 o 
  -3   2   9        6.70       34.02     25.12 o 
  -2   2   9       91.85       85.43     20.11 o 
  -1   2   9      204.95      239.94     28.43 o 
   0   2   9      472.78      501.95     27.66 o 
   1   2   9      288.10      301.07     15.54 o 
   2   2   9      248.01      221.90     16.75 o 
   3   2   9      999.81      884.53     28.97 o 
   4   2   9     1294.50     1300.63     35.95 o 
   5   2   9      404.46      425.07     41.09 o 
   6   2   9     1346.94     1396.32     48.53 o 
   7   2   9      213.84      270.02     26.52 o 
   8   2   9      124.71      121.70     41.86 o 
   9   2   9        3.14       -4.03     28.57 o 
  10   2   9      375.28      469.90     59.34 o 
  11   2   9      343.79      326.83     57.89 o 
  -7   3   9       40.48        0.58     36.35 o 
  -6   3   9      617.20      589.97     61.37 o 
  -5   3   9       13.31        6.32     30.03 o 
  -4   3   9     1137.81     1192.64     72.05 o 
  -3   3   9      246.14      280.74     39.89 o 
  -2   3   9       40.72       67.19     16.20 o 
  -1   3   9      454.58      410.40     37.59 o 
   0   3   9      861.89      900.27     35.06 o 
   1   3   9     1507.41     1426.81     32.86 o 
   2   3   9     1120.29     1095.65     31.34 o 
   3   3   9      685.98      698.82     30.14 o 
   4   3   9     3897.15     3929.54     65.11 o 
   5   3   9      163.48      198.96     22.16 o 
   6   3   9      117.90      126.50     21.61 o 
   7   3   9     1130.49     1186.50     49.02 o 
   8   3   9      925.03      920.57     45.68 o 
   9   3   9       90.71      135.33     39.64 o 
  10   3   9        2.20        1.90     32.38 o 
  11   3   9      403.92      389.56     60.70 o 
  -7   4   9       28.04       34.77     40.15 o 
  -6   4   9      966.77     1057.90     79.24 o 
  -5   4   9      397.06      304.67     49.38 o 
  -4   4   9        2.79       34.32     29.45 o 
  -3   4   9     1252.96     1151.94     68.15 o 
  -2   4   9     2115.06     2106.67     89.08 o 
  -1   4   9       30.29       31.99     21.70 o 
   0   4   9        3.58       -6.31     11.30 o 
   1   4   9      661.66      626.58     22.17 o 
   2   4   9     1365.73     1364.96     35.22 o 
   3   4   9      136.75      135.20     13.77 o 
   4   4   9       12.90       21.45     15.43 o 
   5   4   9     1551.92     1513.45     52.40 o 
   6   4   9      389.73      440.90     32.07 o 
   7   4   9      151.81      141.56     25.06 o 
   8   4   9      200.58      171.78     27.66 o 
   9   4   9        8.17       21.32     21.32 o 
  10   4   9       76.63       82.14     39.06 o 
  11   4   9       42.86       26.54     38.54 o 
  -7   5   9        9.96       50.34     41.57 o 
  -6   5   9        2.94       -3.97     30.57 o 
  -5   5   9      620.69      681.50     62.89 o 
  -4   5   9     1249.72     1113.01     71.98 o 
  -3   5   9       50.81       62.05     29.61 o 
  -2   5   9      270.84      315.41     37.96 o 
  -1   5   9      300.75      351.90     23.90 o 
   0   5   9       24.18       28.57     13.78 o 
   1   5   9       37.24       35.75     12.66 o 
   2   5   9        4.36       -1.43     17.43 o 
   3   5   9      420.81      393.84     60.34 o 
   4   5   9      193.76      194.24     24.28 o 
   5   5   9      156.65      214.62     25.92 o 
   6   5   9      455.18      508.23     35.68 o 
   7   5   9      177.07      193.57     36.17 o 
   8   5   9       19.70       55.34     23.85 o 
   9   5   9      111.74      123.26     29.29 o 
  10   5   9        3.03        3.87     35.44 o 
  -7   6   9       18.65      -15.16     40.28 o 
  -6   6   9       30.78       33.29     51.78 o 
  -5   6   9       28.09        5.81     26.56 o 
  -4   6   9       11.47       -5.62     64.84 o 
  -3   6   9      141.09      155.26     27.91 o 
  -2   6   9      379.91      352.38     31.71 o 
  -1   6   9       48.71       53.72     20.09 o 
   0   6   9       39.99       48.09     22.45 o 
   1   6   9       11.51       14.21     13.37 o 
   2   6   9      338.25      334.13     26.85 o 
   3   6   9      545.21      518.73     49.92 o 
   4   6   9       13.72        2.07     16.12 o 
   5   6   9      599.33      585.40     42.56 o 
   6   6   9      103.15      141.72     25.30 o 
   7   6   9       34.34       37.45     22.56 o 
   8   6   9       51.03       33.20     22.82 o 
   9   6   9       84.29       75.49     26.84 o 
  10   6   9       24.97       46.87     28.70 o 
  -6   7   9       40.41       43.73     32.30 o 
  -5   7   9      132.55      177.68     35.92 o 
  -4   7   9      797.72      755.51     48.78 o 
  -3   7   9       17.05       21.68     23.47 o 
  -2   7   9      234.45      241.77     34.17 o 
  -1   7   9      284.88      292.72     28.60 o 
   0   7   9      270.30      273.54     21.60 o 
   1   7   9      186.55      167.84     18.84 o 
   2   7   9      394.92      414.41     33.15 o 
   3   7   9     1261.31     1265.63     52.21 o 
   4   7   9      535.54      487.88     36.03 o 
   5   7   9       33.07       27.03     19.97 o 
   6   7   9      684.62      679.20     87.01 o 
   7   7   9      429.18      470.15     39.82 o 
   8   7   9       16.53       10.07     29.36 o 
   9   7   9       70.05       64.40     29.17 o 
  -6   8   9      152.89      162.25     40.76 o 
  -5   8   9        0.76       -7.16     25.69 o 
  -4   8   9     1046.27     1063.56     58.15 o 
  -3   8   9      694.53      693.44     45.98 o 
  -2   8   9      239.23      224.17     51.91 o 
  -1   8   9      192.92      174.05     27.04 o 
   0   8   9      515.22      512.35     32.74 o 
   1   8   9      125.72      168.88     31.35 o 
   2   8   9      156.14      101.84     36.22 o 
   3   8   9        6.19       -1.46     18.53 o 
   4   8   9      938.44      940.82     49.01 o 
   5   8   9      377.80      411.22     36.82 o 
   6   8   9      428.64      435.75     85.34 o 
   7   8   9     1191.17     1264.21     60.23 o 
   8   8   9      378.29      352.54     40.10 o 
   9   8   9       73.61       84.01     31.80 o 
  -5   9   9      155.62      131.71     37.42 o 
  -4   9   9        2.96        2.00     27.70 o 
  -3   9   9      690.46      664.58     46.53 o 
  -2   9   9      690.01      724.21     44.38 o 
  -1   9   9       66.64       93.68     37.53 o 
   0   9   9     1095.47      975.33     73.11 o 
   1   9   9      414.67      388.83     36.21 o 
   2   9   9      762.08      746.25     46.23 o 
   3   9   9      401.62      368.44     35.93 o 
   4   9   9      214.96      237.53     32.53 o 
   5   9   9      860.94      895.80     59.94 o 
   6   9   9      606.32      597.32     45.33 o 
   7   9   9      128.61      100.01     30.48 o 
   8   9   9       12.92       55.18     29.81 o 
  -4  10   9        9.20       -1.81     31.45 o 
  -3  10   9       16.91      -29.21     25.10 o 
  -2  10   9      141.48      139.60     30.76 o 
  -1  10   9      234.39      249.24     49.25 o 
   0  10   9       40.99       47.25     35.86 o 
   1  10   9        0.25        3.10     22.63 o 
   2  10   9       62.38       69.00     31.88 o 
   3  10   9       54.77       51.05     25.23 o 
   4  10   9      103.44      116.48     42.93 o 
   5  10   9       68.95       31.66     26.02 o 
   6  10   9        2.22       -8.75     24.16 o 
   7  10   9      239.06      206.95     36.43 o 
  -3  11   9      272.54      285.24     60.71 o 
  -2  11   9        5.79       21.70     41.18 o 
  -1  11   9        7.05      -10.13     36.67 o 
   0  11   9       51.88       27.70     39.12 o 
   1  11   9       65.44       35.48     34.81 o 
   2  11   9       26.24        6.32     25.21 o 
   3  11   9        0.43      -30.60     22.29 o 
   4  11   9        6.17       17.98     24.72 o 
   5  11   9      276.06      268.32     38.66 o 
   0  12   9       12.29       32.03     42.06 o 
   1  12   9       70.66       56.89     43.41 o 
   2  12   9       18.87        9.33     34.28 o 
   1  -7  10      352.35      374.92     45.32 o 
   2  -7  10       63.33       46.69     32.51 o 
   3  -7  10       12.62       -7.14     27.47 o 
   4  -7  10      260.29      271.99     43.93 o 
   5  -7  10      261.88      265.48     64.52 o 
  -1  -6  10       30.56       33.09     31.10 o 
   0  -6  10      131.15      102.69     59.42 o 
   1  -6  10      320.46      383.40     41.39 o 
   2  -6  10      100.11       37.34     43.30 o 
   3  -6  10       44.92        4.64     29.01 o 
   4  -6  10       14.41      -15.90     26.74 o 
   5  -6  10      251.65      209.00     36.40 o 
   6  -6  10      469.52      340.31     59.44 o 
   7  -6  10       25.95       50.31     44.12 o 
  -2  -5  10        0.76      -15.05     26.08 o 
  -1  -5  10      122.32      170.55     34.10 o 
   0  -5  10      223.40      240.00     35.63 o 
   1  -5  10        4.92       -1.20     23.56 o 
   2  -5  10        6.28      -27.51     22.14 o 
   3  -5  10       20.35       53.20     26.46 o 
   4  -5  10      244.06      246.46     35.65 o 
   5  -5  10      323.54      401.62     58.25 o 
   6  -5  10       73.63       22.54     38.12 o 
   7  -5  10      587.40      670.08     69.82 o 
   8  -5  10      295.26      233.95     54.15 o 
  -3  -4  10      174.54      168.18     27.36 o 
  -2  -4  10      877.00      803.56     49.97 o 
  -1  -4  10      401.87      388.58     45.18 o 
   0  -4  10        0.93       17.79     23.25 o 
   1  -4  10      218.95      167.34     29.97 o 
   2  -4  10      720.34      660.33     44.43 o 
   3  -4  10      702.10      719.03     47.33 o 
   4  -4  10      115.90      104.97     27.17 o 
   5  -4  10      652.17      759.25     68.24 o 
   6  -4  10     1485.14     1558.14     91.27 o 
   7  -4  10      190.13      160.16     45.09 o 
   8  -4  10      122.10      129.94     44.60 o 
   9  -4  10      529.15      454.96     49.55 o 
  -4  -3  10      833.50      878.78     42.90 o 
  -3  -3  10      997.21     1059.63     73.88 o 
  -2  -3  10      220.74      172.09     29.81 o 
  -1  -3  10     1869.85     1812.76    106.98 o 
   0  -3  10     1985.31     1841.99     66.94 o 
   1  -3  10        0.68      -10.44     21.91 o 
   2  -3  10      311.32      343.02     32.64 o 
   3  -3  10      826.14      787.62     45.54 o 
   4  -3  10     1524.37     1606.84     88.43 o 
   5  -3  10      206.59      243.17     42.67 o 
   6  -3  10      448.18      549.43     58.15 o 
   7  -3  10     1465.99     1471.97     88.05 o 
   8  -3  10       78.03       64.95     37.44 o 
   9  -3  10      317.01      439.35     58.95 o 
  10  -3  10      384.35      438.90     61.21 o 
  -5  -2  10        3.81      -48.81     32.54 o 
  -4  -2  10      497.61      432.16     55.47 o 
  -3  -2  10     1245.04     1299.01     53.74 o 
  -2  -2  10      980.93      982.33     41.47 o 
  -1  -2  10      321.95      344.18     41.91 o 
   0  -2  10     1656.59     1527.02     56.68 o 
   1  -2  10      317.90      376.06     31.65 o 
   2  -2  10       18.67       26.35     33.32 o 
   3  -2  10      563.47      548.81     50.73 o 
   4  -2  10      845.21      769.96     59.28 o 
   5  -2  10      482.44      504.79     51.54 o 
   6  -2  10       35.60        6.16     28.70 o 
   7  -2  10      529.30      651.21     60.08 o 
   8  -2  10     1473.57     1526.05     89.24 o 
   9  -2  10       84.18       99.66     40.35 o 
  10  -2  10       83.65       40.96     38.89 o 
  -5  -1  10       14.97       31.25     37.60 o 
  -4  -1  10       53.03       30.38     33.90 o 
  -3  -1  10        2.97       -7.87     16.64 o 
  -2  -1  10     1475.58     1423.47     44.86 o 
  -1  -1  10      436.35      397.28     42.93 o 
   0  -1  10       34.48       23.78     23.25 o 
   1  -1  10      486.16      497.92     34.46 o 
   2  -1  10      128.04      159.55     31.96 o 
   3  -1  10      157.02      198.63     35.15 o 
   4  -1  10       46.09       23.54     22.77 o 
   5  -1  10      213.46      212.89     36.06 o 
   6  -1  10      110.31      123.17     35.31 o 
   7  -1  10      387.95      455.03     51.50 o 
   8  -1  10       65.59       61.28     35.38 o 
   9  -1  10      196.74      242.69     31.50 o 
  10  -1  10       32.63       10.15     54.31 o 
  -6   0  10        4.40       -8.32     35.90 o 
  -5   0  10       85.75       47.54     38.48 o 
  -4   0  10       62.78       25.16     33.09 o 
  -3   0  10      185.03      183.05     46.48 o 
  -2   0  10      583.96      592.28     29.95 o 
  -1   0  10       22.44       31.46     15.18 o 
   0   0  10       31.38       41.99     25.38 o 
   1   0  10      235.79      192.12     33.19 o 
   2   0  10        9.20       13.13     23.19 o 
   3   0  10       13.78       11.53     13.05 o 
   4   0  10       19.62        7.48     11.10 o 
   5   0  10      743.51      778.77     28.81 o 
   6   0  10       95.75       95.50     15.93 o 
   7   0  10      389.62      417.23     58.57 o 
   8   0  10      930.65      897.10     74.69 o 
   9   0  10      250.19      272.66     32.38 o 
  10   0  10       53.87       55.75     41.62 o 
  11   0  10       85.24       58.67     29.18 o 
  -6   1  10      136.67      187.54     47.18 o 
  -5   1  10      371.14      470.41     57.70 o 
  -4   1  10      466.63      489.18     53.12 o 
  -3   1  10       41.48       48.25     30.48 o 
  -2   1  10     1039.95     1089.82     44.81 o 
  -1   1  10     1190.50     1221.35     54.83 o 
   0   1  10        1.93       -4.20     11.44 o 
   1   1  10     2593.49     2597.57     62.88 o 
   2   1  10       95.15      105.93     14.86 o 
   3   1  10      337.48      351.45     19.73 o 
   4   1  10        2.14       -0.35     11.25 o 
   5   1  10     1479.54     1508.91     40.42 o 
   6   1  10     1616.93     1662.32     55.86 o 
   7   1  10      401.63      393.29     25.07 o 
   8   1  10       36.41       37.09     28.22 o 
   9   1  10     1017.70     1001.11     52.00 o 
  10   1  10       98.14      132.48     51.15 o 
  11   1  10       81.56       69.00     33.96 o 
  -6   2  10        1.16       -4.77     34.09 o 
  -5   2  10      212.70      174.93     43.89 o 
  -4   2  10      517.82      450.42     51.34 o 
  -3   2  10       95.87      130.81     34.09 o 
  -2   2  10      266.88      225.53     24.23 o 
  -1   2  10     5552.43     5376.06    108.63 o 
   0   2  10     1344.77     1360.88     37.21 o 
   1   2  10       38.89       37.01     12.49 o 
   2   2  10     1461.67     1526.47     33.28 o 
   3   2  10     4027.10     3979.07     70.03 o 
   4   2  10      936.97      903.40     31.36 o 
   5   2  10        8.16        4.51     12.75 o 
   6   2  10       89.16       90.87     16.77 o 
   7   2  10     1694.13     1621.23     55.83 o 
   8   2  10      843.81      840.63     43.64 o 
   9   2  10      311.81      233.14     44.67 o 
  10   2  10      411.38      449.97     57.92 o 
  11   2  10      514.92      489.21     65.37 o 
  -6   3  10       20.52      -30.99     30.80 o 
  -5   3  10       25.38      -46.01     30.67 o 
  -4   3  10       96.65      102.36     35.64 o 
  -3   3  10      513.78      502.15     51.80 o 
  -2   3  10      475.69      420.42     44.41 o 
  -1   3  10       14.85        7.18     14.71 o 
   0   3  10      854.91      861.33     37.57 o 
   1   3  10     2025.02     1973.56     39.36 o 
   2   3  10       56.64       52.49     11.38 o 
   3   3  10      597.01      590.18     30.80 o 
   4   3  10      244.38      220.03     31.99 o 
   5   3  10      871.00      935.43     40.66 o 
   6   3  10      382.97      368.51     29.86 o 
   7   3  10       45.73       22.55     19.31 o 
   8   3  10      406.19      354.70     41.64 o 
   9   3  10      463.95      451.74     56.66 o 
  10   3  10        0.41      -13.19     31.70 o 
  11   3  10      108.64       10.80     38.60 o 
  -6   4  10      127.48      110.04     42.02 o 
  -5   4  10       50.74       -1.71     30.93 o 
  -4   4  10      174.31      219.21     43.67 o 
  -3   4  10      234.63      242.88     42.35 o 
  -2   4  10      183.90      160.77     33.77 o 
  -1   4  10     1046.35     1074.12     76.66 o 
   0   4  10        8.12        2.66     34.64 o 
   1   4  10      392.40      381.78     23.18 o 
   2   4  10     1193.06     1190.71     30.50 o 
   3   4  10      363.37      360.49     20.76 o 
   4   4  10       12.71       44.67     18.04 o 
   5   4  10       74.77       69.50     20.14 o 
   6   4  10      155.04      195.49     26.17 o 
   7   4  10      612.24      679.22     40.78 o 
   8   4  10      142.35      146.00     27.33 o 
   9   4  10      302.79      236.02     57.66 o 
  10   4  10      248.46      317.22     54.79 o 
  -6   5  10      135.23       99.46     45.47 o 
  -5   5  10        7.30       23.67     33.25 o 
  -4   5  10        5.87       33.12     28.70 o 
  -3   5  10      251.14      247.04     40.99 o 
  -2   5  10      250.78      354.92     44.64 o 
  -1   5  10        4.29       19.93     24.64 o 
   0   5  10     1038.23     1016.04     33.65 o 
   1   5  10      613.84      602.84     23.43 o 
   2   5  10        2.41       11.86     11.85 o 
   3   5  10      244.53      259.95     26.39 o 
   4   5  10      142.83      127.74     35.90 o 
   5   5  10      569.55      549.16     36.45 o 
   6   5  10      195.81      145.92     25.19 o 
   7   5  10        5.97       -9.69     28.86 o 
   8   5  10      220.36      271.45     46.28 o 
   9   5  10       65.11       76.51     39.72 o 
  10   5  10       15.66       39.31     25.80 o 
  -6   6  10      190.89      143.74     47.86 o 
  -5   6  10      250.63      283.68     52.57 o 
  -4   6  10       49.46       46.96     33.54 o 
  -3   6  10        5.51       -9.35     26.03 o 
  -2   6  10      227.72      236.56     41.09 o 
  -1   6  10      701.50      641.76     52.12 o 
   0   6  10       14.92       22.20     13.30 o 
   1   6  10      754.22      883.42     50.00 o 
   2   6  10     1214.84     1325.27     52.70 o 
   3   6  10       53.70       51.01     20.66 o 
   4   6  10      215.39      216.67     42.38 o 
   5   6  10      300.43      296.41     30.86 o 
   6   6  10      485.78      475.14     36.88 o 
   7   6  10      100.31       99.73     26.70 o 
   8   6  10       51.18       45.80     25.46 o 
   9   6  10     1006.65     1031.56     56.31 o 
  10   6  10      591.58      656.00     50.63 o 
  -5   7  10       72.84      108.01     35.32 o 
  -4   7  10       43.07       80.08     35.44 o 
  -3   7  10       47.47       -6.61     23.62 o 
  -2   7  10       19.38      -16.37     23.30 o 
  -1   7  10      378.09      361.11     43.80 o 
   0   7  10     1231.59     1264.89    102.28 o 
   1   7  10        8.87      -24.97     16.65 o 
   2   7  10      252.68      297.94     37.20 o 
   3   7  10      493.52      597.03     40.85 o 
   4   7  10       71.53      115.56     27.74 o 
   5   7  10        0.59      -11.31     18.38 o 
   6   7  10      237.71      205.73     30.81 o 
   7   7  10      175.20      121.90     27.83 o 
   8   7  10      264.10      253.10     60.49 o 
   9   7  10       55.26       30.89     32.69 o 
  -5   8  10       62.43       47.43     34.51 o 
  -4   8  10       57.08       46.69     30.41 o 
  -3   8  10        5.57       -9.48     28.98 o 
  -2   8  10       18.39       17.55     22.89 o 
  -1   8  10       33.50       39.86     22.43 o 
   0   8  10      295.65      265.93     39.39 o 
   1   8  10      638.39      666.74     44.36 o 
   2   8  10       52.44       56.40     23.24 o 
   3   8  10       64.07       57.40     29.64 o 
   4   8  10      518.10      466.86    111.54 o 
   5   8  10        8.22       29.82     26.28 o 
   6   8  10       12.40        0.54     22.23 o 
   7   8  10       25.07       13.28     23.61 o 
   8   8  10       61.30       64.38     29.09 o 
  -4   9  10        7.41       -6.57     29.55 o 
  -3   9  10        1.18      -17.52     25.34 o 
  -2   9  10       12.13      -18.68     32.01 o 
  -1   9  10      129.45      147.21     27.74 o 
   0   9  10       44.31       30.86     34.35 o 
   1   9  10       17.33       28.73     34.28 o 
   2   9  10       42.40       21.34     23.03 o 
   3   9  10        4.28      -25.52     20.49 o 
   4   9  10      631.98      633.96     77.69 o 
   5   9  10      112.48      140.00     29.20 o 
   6   9  10      157.69      188.44     33.16 o 
   7   9  10       73.57      111.32     54.86 o 
   8   9  10        0.50       19.03     30.72 o 
  -3  10  10      100.17       96.97     33.74 o 
  -2  10  10       26.05       -9.64     35.83 o 
  -1  10  10      128.59      190.12     48.15 o 
   0  10  10       28.44       78.53     40.35 o 
   1  10  10      928.51      932.02     75.69 o 
   2  10  10       10.26       14.04     25.08 o 
   3  10  10       69.52       54.56     26.96 o 
   4  10  10      403.03      403.04     41.07 o 
   5  10  10      284.92      311.07     39.27 o 
   6  10  10       91.67       76.21     29.00 o 
  -2  11  10        8.75        2.84     38.83 o 
  -1  11  10      414.38      350.50     56.66 o 
   0  11  10        0.05       51.21     41.22 o 
   1  11  10       59.78       96.30     44.54 o 
   2  11  10      139.02      130.76     32.94 o 
   3  11  10      139.36      120.89     32.91 o 
   4  11  10       44.63       46.02     34.69 o 
   5  11  10      140.11      153.63     62.29 o 
   1  -6  11       30.41       21.79     32.48 o 
   2  -6  11      110.74       73.33     31.21 o 
   3  -6  11      422.58      400.07     44.61 o 
   4  -6  11      180.05      166.51     44.67 o 
   5  -6  11       25.75        9.06     42.64 o 
  -1  -5  11       14.37       -6.34     27.86 o 
   0  -5  11      205.17      180.62     36.44 o 
   1  -5  11     1317.71     1334.22     64.76 o 
   2  -5  11      388.96      452.16     47.63 o 
   3  -5  11       83.65       75.27     30.04 o 
   4  -5  11     1490.54     1402.27     94.88 o 
   5  -5  11      469.87      528.82     64.89 o 
   6  -5  11        2.45       -3.68     36.25 o 
   7  -5  11        1.44      -14.74     38.54 o 
  -2  -4  11      393.82      373.79     41.86 o 
  -1  -4  11      590.42      589.38     47.12 o 
   0  -4  11       87.76       96.42     28.88 o 
   1  -4  11      267.03      276.69     34.78 o 
   2  -4  11     1721.86     1591.83     65.45 o 
   3  -4  11      719.84      809.05     50.91 o 
   4  -4  11      102.96       81.43     39.54 o 
   5  -4  11      701.84      687.17     69.79 o 
   6  -4  11      449.14      454.93     58.57 o 
   7  -4  11      348.00      428.65     61.18 o 
   8  -4  11       21.21       13.55     39.12 o 
  -3  -3  11       15.90        8.68     28.36 o 
  -2  -3  11      183.73      217.30     34.13 o 
  -1  -3  11      235.20      276.90     34.58 o 
   0  -3  11      263.50      206.42     31.69 o 
   1  -3  11      758.29      776.44     47.84 o 
   2  -3  11       28.66       51.86     25.85 o 
   3  -3  11     1058.22      992.28     51.92 o 
   4  -3  11      744.97      675.66     64.02 o 
   5  -3  11       14.88      -12.13     31.57 o 
   6  -3  11        9.86        9.71     31.73 o 
   7  -3  11       59.43       73.37     38.54 o 
   8  -3  11       99.91       96.95     41.89 o 
   9  -3  11       49.64       56.25     43.35 o 
  -4  -2  11       80.14      109.91     44.76 o 
  -3  -2  11       66.79       92.34     22.80 o 
  -2  -2  11       12.18       10.28     17.72 o 
  -1  -2  11      204.22      223.02     42.18 o 
   0  -2  11        0.46        5.65     20.37 o 
   1  -2  11      571.59      520.18     40.68 o 
   2  -2  11     1238.46     1276.51     55.45 o 
   3  -2  11      268.36      274.33     42.57 o 
   4  -2  11        5.61       -7.35     25.06 o 
   5  -2  11      719.38      730.87     63.57 o 
   6  -2  11       67.07       77.95     36.99 o 
   7  -2  11       23.38       31.09     32.22 o 
   8  -2  11        8.53       12.51     34.19 o 
   9  -2  11       46.57      -20.48     35.99 o 
  10  -2  11      385.80      340.54     57.41 o 
  -4  -1  11      158.97      221.89     47.31 o 
  -3  -1  11       48.29       30.23     19.71 o 
  -2  -1  11       56.85       85.18     20.46 o 
  -1  -1  11      239.59      241.57     24.80 o 
   0  -1  11      389.48      390.52     34.25 o 
   1  -1  11      479.39      515.31     51.96 o 
   2  -1  11       66.52       81.01     31.73 o 
   3  -1  11     2536.28     2479.62    104.65 o 
   4  -1  11      349.45      339.93     45.38 o 
   5  -1  11      288.95      299.58     43.47 o 
   6  -1  11      687.56      712.55     61.83 o 
   7  -1  11      619.77      687.78     64.21 o 
   8  -1  11      433.73      494.41     59.31 o 
   9  -1  11       26.35       48.67     37.64 o 
  10  -1  11      265.56      308.35     55.67 o 
  -5   0  11      111.04       91.85     44.76 o 
  -4   0  11      383.02      377.53     56.76 o 
  -3   0  11      611.13      568.10     59.70 o 
  -2   0  11       79.47       76.08     31.94 o 
  -1   0  11       56.80       57.03     20.82 o 
   0   0  11      236.46      210.63     37.28 o 
   1   0  11     2540.90     2464.55    100.14 o 
   2   0  11     1429.70     1420.88     75.79 o 
   3   0  11        6.45       16.64     25.38 o 
   4   0  11      220.78      198.15     35.70 o 
   5   0  11     1573.21     1607.42     84.85 o 
   6   0  11        3.83        2.61     24.99 o 
   7   0  11       92.37      120.49     35.64 o 
   8   0  11      345.71      359.04     34.72 o 
   9   0  11      213.99      170.44     39.15 o 
  10   0  11       35.08       30.45     26.17 o 
  -5   1  11      560.64      607.00     63.47 o 
  -4   1  11       44.81       91.92     39.93 o 
  -3   1  11      283.57      213.40     42.96 o 
  -2   1  11      198.85      252.21     27.97 o 
  -1   1  11      199.45      193.03     41.72 o 
   0   1  11       27.44       35.60     18.30 o 
   1   1  11       65.08       40.66     17.50 o 
   2   1  11       13.53        0.03     20.87 o 
   3   1  11      622.13      640.18     26.95 o 
   4   1  11      554.90      592.22     32.69 o 
   5   1  11     2034.30     2070.41     50.46 o 
   6   1  11      900.78      890.73     34.49 o 
   7   1  11        8.28       16.87     14.98 o 
   8   1  11       76.00       99.52     26.16 o 
   9   1  11      134.50      166.78     30.11 o 
  10   1  11      266.12      366.71     38.78 o 
  -5   2  11      183.11      214.76     49.15 o 
  -4   2  11      409.24      407.46     54.34 o 
  -3   2  11      212.61      194.83     40.47 o 
  -2   2  11        3.57      -17.54     24.41 o 
  -1   2  11      125.22      146.22     53.55 o 
   0   2  11       59.66       73.72     15.00 o 
   1   2  11        6.63       -2.61     12.23 o 
   2   2  11        5.65        0.51     10.53 o 
   3   2  11     1096.31     1159.55     50.79 o 
   4   2  11      720.17      728.64     29.85 o 
   5   2  11       29.59       34.14     15.23 o 
   6   2  11      603.83      603.50     30.16 o 
   7   2  11      146.00      137.45     20.05 o 
   8   2  11      179.88      164.06     38.74 o 
   9   2  11        6.68       -7.06     27.67 o 
  10   2  11       16.03       28.72     26.13 o 
  -5   3  11      229.74      231.30     48.15 o 
  -4   3  11       17.11       -3.93     32.73 o 
  -3   3  11      327.99      248.27     41.96 o 
  -2   3  11       50.77        6.19     26.87 o 
  -1   3  11       49.55       45.36     18.04 o 
   0   3  11      136.46      148.83     17.79 o 
   1   3  11      116.02      117.33     16.53 o 
   2   3  11     1160.68     1109.09     38.77 o 
   3   3  11      840.93      888.68     33.87 o 
   4   3  11       72.50       79.44     17.85 o 
   5   3  11      133.72      156.03     22.30 o 
   6   3  11      778.46      543.51    179.75 o 
   7   3  11        1.14        0.67     18.79 o 
   8   3  11        8.20        6.52     20.01 o 
   9   3  11        9.47      -14.77     21.59 o 
  10   3  11      270.63      235.59     50.51 o 
  -5   4  11       95.53       19.51     39.57 o 
  -4   4  11      900.63      944.70     74.92 o 
  -3   4  11      109.72       71.27     36.86 o 
  -2   4  11      151.88       90.30     31.51 o 
  -1   4  11       12.68       23.51     25.61 o 
   0   4  11      388.34      326.38     58.35 o 
   1   4  11      176.46      138.94     31.32 o 
   2   4  11        3.34       10.52      8.51 o 
   3   4  11      318.74      300.02     39.22 o 
   4   4  11     1693.58     1755.31     69.79 o 
   5   4  11      248.04      251.37     27.62 o 
   6   4  11      771.22      722.05     73.21 o 
   7   4  11      316.47      359.22     33.63 o 
   8   4  11      316.18      298.57     33.92 o 
   9   4  11       28.34       33.78     25.52 o 
  10   4  11       31.30       68.15     42.57 o 
  -5   5  11       89.66       94.40     40.70 o 
  -4   5  11      289.41      273.84     49.80 o 
  -3   5  11      789.78      939.70     71.56 o 
  -2   5  11      224.58      312.58     45.12 o 
  -1   5  11      136.82       96.14     32.38 o 
   0   5  11      802.28      719.77     34.34 o 
   1   5  11      833.43      845.94     28.63 o 
   2   5  11     1258.79     1232.72     35.99 o 
   3   5  11       85.60       90.01     22.15 o 
   4   5  11     1773.42     1796.27     74.71 o 
   5   5  11     1075.91     1144.76     50.81 o 
   6   5  11      109.49      110.15     25.14 o 
   7   5  11      456.90      444.42     37.54 o 
   8   5  11      452.27      440.70     39.34 o 
   9   5  11      315.66      321.46     44.80 o 
  10   5  11      102.29       82.03     30.49 o 
  -5   6  11      257.58      246.20     54.60 o 
  -4   6  11      100.45      111.17     42.99 o 
  -3   6  11      166.28      165.25     42.22 o 
  -2   6  11     1169.70     1035.58     71.21 o 
  -1   6  11      475.61      388.46     44.41 o 
   0   6  11        5.79       -3.48     17.59 o 
   1   6  11       53.67       75.97     16.32 o 
   2   6  11      346.76      415.45     33.98 o 
   3   6  11      510.30      455.35     35.12 o 
   4   6  11       41.06       13.86     35.20 o 
   5   6  11      225.40      195.30     28.41 o 
   6   6  11      415.75      472.59     38.15 o 
   7   6  11        4.90        3.08     21.42 o 
   8   6  11       41.26       -4.35     23.74 o 
   9   6  11       90.50      125.24     31.57 o 
  -5   7  11       11.16      -14.16     32.61 o 
  -4   7  11      325.94      338.60     53.70 o 
  -3   7  11      222.21      198.79     46.51 o 
  -2   7  11      171.30      182.02     40.41 o 
  -1   7  11       43.32       41.02     29.06 o 
   0   7  11       11.48        5.39     17.49 o 
   1   7  11        4.99       10.96     20.80 o 
   2   7  11        7.16       13.58     19.88 o 
   3   7  11       32.22      -10.35     18.95 o 
   4   7  11      247.95      271.55     31.32 o 
   5   7  11       82.79       82.61     24.96 o 
   6   7  11        0.08        7.18     20.58 o 
   7   7  11      171.44      163.94     31.00 o 
   8   7  11       47.59       49.53     31.48 o 
   9   7  11        1.03      -46.78     31.19 o 
  -4   8  11        4.36        0.68     37.06 o 
  -3   8  11        8.79        4.58     35.22 o 
  -2   8  11      146.04      160.26     39.99 o 
  -1   8  11       67.98       49.47     32.93 o 
   0   8  11       47.29       39.51     33.41 o 
   1   8  11       19.71       12.75     28.67 o 
   2   8  11        9.54       -2.85     20.60 o 
   3   8  11      512.40      507.37     40.90 o 
   4   8  11      250.44      223.15     30.97 o 
   5   8  11       15.51       14.19     26.64 o 
   6   8  11      487.40      490.80     41.74 o 
   7   8  11       34.73       26.10     25.53 o 
   8   8  11        5.61        6.83     26.66 o 
  -3   9  11      188.63      200.49     60.37 o 
  -2   9  11      118.33       90.37     30.75 o 
  -1   9  11      216.77      230.98     48.44 o 
   0   9  11      192.07      194.73     46.60 o 
   1   9  11      104.37       95.06     28.03 o 
   2   9  11       11.41       25.66     24.45 o 
   3   9  11      537.23      421.16     75.10 o 
   4   9  11      990.28      989.53     72.53 o 
   5   9  11      141.34      103.02     29.90 o 
   6   9  11       79.31       93.86     32.73 o 
   7   9  11      137.94      167.60     34.02 o 
  -1  10  11       30.11       45.38     40.57 o 
   0  10  11      208.35      262.14     52.79 o 
   1  10  11      536.60      537.33     64.02 o 
   2  10  11       15.35        2.47     23.75 o 
   3  10  11        2.96      -34.44     22.96 o 
   4  10  11      222.12      263.06     37.56 o 
   5  10  11      173.61      242.76     62.16 o 
   6  10  11       48.57       58.88     30.63 o 
   0  11  11        5.41       -4.61     38.41 o 
   1  11  11      144.75       91.30     45.96 o 
   2  11  11       30.64       56.32     31.01 o 
   3  11  11       53.46       31.23     30.72 o 
   4  11  11      109.90      118.23     33.90 o 
   2  -5  12      200.39      258.47     54.15 o 
   3  -5  12        4.31        9.45     29.74 o 
   4  -5  12       72.77       42.28     43.54 o 
   5  -5  12      326.03      328.77     61.66 o 
   0  -4  12        8.86       10.57     28.03 o 
   1  -4  12       68.18       96.15     42.25 o 
   2  -4  12       67.90       37.72     46.15 o 
   3  -4  12       67.81       78.77     29.47 o 
   4  -4  12       51.46       88.46     43.31 o 
   5  -4  12       43.72       69.37     41.77 o 
   6  -4  12      373.17      311.90     58.28 o 
   7  -4  12       96.96       64.21     44.80 o 
  -2  -3  12      188.49      166.24     31.74 o 
  -1  -3  12        5.10       -2.03     25.32 o 
   0  -3  12      213.56      214.78     33.52 o 
   1  -3  12      164.24      161.20     31.92 o 
   2  -3  12       21.09       28.45     26.68 o 
   3  -3  12      135.87      124.52     39.83 o 
   4  -3  12       22.93       38.09     36.25 o 
   5  -3  12      668.12      652.89     68.08 o 
   6  -3  12      340.21      301.77     53.34 o 
   7  -3  12        1.53      -39.12     31.51 o 
   8  -3  12      747.97      639.09     71.69 o 
  -3  -2  12        2.50        2.26     35.73 o 
  -2  -2  12      683.02      769.09     50.45 o 
  -1  -2  12     1299.92     1382.21     61.97 o 
   0  -2  12       93.85       72.99     26.93 o 
   1  -2  12        2.42      -11.57     21.10 o 
   2  -2  12      441.69      403.75     53.21 o 
   3  -2  12      726.56      771.35     66.05 o 
   4  -2  12      321.69      292.58     47.31 o 
   5  -2  12        4.18        0.10     31.32 o 
   6  -2  12     1312.52     1494.83     89.98 o 
   7  -2  12      774.40      898.16     76.05 o 
   8  -2  12        6.69      -16.03     32.73 o 
   9  -2  12       98.71       49.18     44.73 o 
  -3  -1  12     1073.67     1187.96     87.88 o 
  -2  -1  12       92.16      121.47     27.16 o 
  -1  -1  12      416.12      424.26     30.89 o 
   0  -1  12     2264.09     2103.76    101.88 o 
   1  -1  12      379.04      428.97     52.02 o 
   2  -1  12       92.44      105.69     36.35 o 
   3  -1  12      316.62      240.33     45.15 o 
   4  -1  12     1075.87     1106.72     75.60 o 
   5  -1  12      939.96      987.59     70.82 o 
   6  -1  12        4.73        5.10     30.70 o 
   7  -1  12      335.83      256.75     49.63 o 
   8  -1  12      696.66      701.85     69.24 o 
   9  -1  12       16.31       17.42     38.51 o 
  -4   0  12        3.48       -1.61     38.22 o 
  -3   0  12      362.84      428.03     55.96 o 
  -2   0  12     1022.21     1026.99     52.74 o 
  -1   0  12      182.11      207.58     29.60 o 
   0   0  12      726.30      754.92     43.51 o 
   1   0  12      560.08      667.53     58.25 o 
   2   0  12      409.22      498.66     52.34 o 
   3   0  12       27.18       10.87     26.70 o 
   4   0  12      260.98      224.47     41.83 o 
   5   0  12      412.85      377.11     48.12 o 
   6   0  12      611.52      649.28     62.31 o 
   7   0  12       30.06       -5.97     31.77 o 
   8   0  12      368.63      469.03     59.73 o 
   9   0  12      283.54      251.49     52.70 o 
  10   0  12       22.41       -5.00     39.96 o 
  -4   1  12        5.27        7.68     38.60 o 
  -3   1  12      128.28      157.00     42.99 o 
  -2   1  12      100.97      136.81     39.99 o 
  -1   1  12      394.25      387.21     33.63 o 
   0   1  12      808.18      730.22     41.24 o 
   1   1  12       51.27       73.47     21.17 o 
   2   1  12        3.58       19.80     26.87 o 
   3   1  12       80.16       29.80     26.09 o 
   4   1  12      290.47      345.73     46.83 o 
   5   1  12      839.36      888.87     64.92 o 
   6   1  12      249.95      245.62     43.86 o 
   7   1  12       23.27       15.35     20.32 o 
   8   1  12      119.54       77.70     26.89 o 
   9   1  12       60.96       47.50     27.21 o 
  10   1  12       48.29       64.06     30.75 o 
  -4   2  12       33.37       12.45     36.77 o 
  -3   2  12      102.40       93.69     40.41 o 
  -2   2  12      373.59      376.53     48.89 o 
  -1   2  12        0.72       12.42     25.96 o 
   0   2  12       69.55       97.94     21.73 o 
   1   2  12      312.08      318.59     36.17 o 
   2   2  12      464.27      455.56     24.92 o 
   3   2  12       54.13       43.16     13.11 o 
   4   2  12        6.70        1.86     13.63 o 
   5   2  12      117.42      120.76     18.49 o 
   6   2  12      403.48      420.65     27.20 o 
   7   2  12      146.26      170.87     22.55 o 
   8   2  12      778.78      777.48     37.43 o 
   9   2  12      704.12      805.51     51.54 o 
  10   2  12      151.09      109.86     32.37 o 
  -4   3  12      362.73      436.07     59.47 o 
  -3   3  12       52.08       96.24     38.67 o 
  -2   3  12      322.65      257.10     44.76 o 
  -1   3  12     1241.16     1262.56     76.11 o 
   0   3  12     1801.17     1774.36     47.53 o 
   1   3  12     1082.12     1134.23     61.63 o 
   2   3  12      590.32      597.53     24.88 o 
   3   3  12      293.09      296.69     19.29 o 
   4   3  12       60.19       61.08     16.68 o 
   5   3  12      273.41      329.20     24.84 o 
   6   3  12     1680.58     1668.86     56.47 o 
   7   3  12      886.31      990.41     51.12 o 
   8   3  12       69.82       78.15     21.47 o 
   9   3  12      676.00      745.37     51.63 o 
  10   3  12      562.94      610.29     49.52 o 
  -4   4  12      168.39      163.71     44.83 o 
  -3   4  12       97.72       49.73     37.60 o 
  -2   4  12      179.52      134.74     40.15 o 
  -1   4  12     1121.65     1102.31     70.63 o 
   0   4  12     1525.19     1634.29     45.69 o 
   1   4  12      183.86      178.85     24.56 o 
   2   4  12       42.47       29.21     12.95 o 
   3   4  12      815.78      827.37     71.03 o 
   4   4  12      775.38      701.76     41.94 o 
   5   4  12       19.23       17.66     16.34 o 
   6   4  12        6.49       -9.50     22.12 o 
   7   4  12      265.31      287.28     32.36 o 
   8   4  12      549.58      515.74     41.27 o 
   9   4  12       59.94       12.16     25.05 o 
  10   4  12      130.64       55.63     43.35 o 
  -4   5  12        4.99       30.86     38.02 o 
  -3   5  12        4.04       29.90     33.38 o 
  -2   5  12      242.09      252.88     45.60 o 
  -1   5  12        3.30       -6.64     28.70 o 
   0   5  12        8.04       19.48     32.22 o 
   1   5  12      463.10      447.11     33.81 o 
   2   5  12       15.81        4.75     15.51 o 
   3   5  12      167.61      154.01     21.13 o 
   4   5  12      374.58      317.86     31.68 o 
   5   5  12       19.87       79.67     23.56 o 
   6   5  12      335.83      263.31     31.34 o 
   7   5  12      226.02      236.39     32.31 o 
   8   5  12       21.70       -8.98     23.95 o 
   9   5  12      126.16      108.52     31.85 o 
  -4   6  12       11.82       48.34     38.02 o 
  -3   6  12        5.68      -19.48     33.35 o 
  -2   6  12        1.75      -23.22     28.25 o 
  -1   6  12       98.15       87.17     34.67 o 
   0   6  12      301.04      336.37     35.20 o 
   1   6  12       50.10       59.42     17.91 o 
   2   6  12      405.18      425.74     28.42 o 
   3   6  12      302.32      295.10     74.58 o 
   4   6  12      300.23      305.99     41.41 o 
   5   6  12       62.46       68.97     24.73 o 
   6   6  12       24.34       33.30     22.70 o 
   7   6  12      273.65      301.07     36.69 o 
   8   6  12      563.99      643.05     47.79 o 
   9   6  12       70.74       36.33     65.02 o 
  -4   7  12       44.56      103.75     45.60 o 
  -3   7  12        3.16       50.44     38.15 o 
  -2   7  12      479.96      461.54     55.86 o 
  -1   7  12      225.79      256.20     31.89 o 
   0   7  12      148.16      104.34     25.61 o 
   1   7  12      982.49      846.01     67.15 o 
   2   7  12      371.96      355.33     35.82 o 
   3   7  12        0.81       39.12     23.37 o 
   4   7  12      235.22      248.30     32.33 o 
   5   7  12      221.55      251.48     70.81 o 
   6   7  12      363.39      411.78     39.21 o 
   7   7  12       23.54       43.53     26.50 o 
   8   7  12      285.95      314.83     54.99 o 
  -3   8  12        0.25       13.09     37.83 o 
  -2   8  12      105.44       92.72     40.99 o 
  -1   8  12      294.70      337.85     74.27 o 
   0   8  12      153.16      192.12     45.64 o 
   1   8  12      108.87       53.12     34.44 o 
   2   8  12      811.50      833.81     71.81 o 
   3   8  12      214.39      197.71     31.32 o 
   4   8  12        8.90      -19.70     30.59 o 
   5   8  12      295.71      232.61     34.76 o 
   6   8  12      362.53      384.47     40.35 o 
   7   8  12      128.70      115.80     31.53 o 
   8   8  12       36.05        6.81     27.25 o 
  -1   9  12       10.04       -8.26     36.57 o 
   0   9  12       99.36       58.50     41.25 o 
   1   9  12       50.16       -4.64     34.93 o 
   2   9  12       70.75       77.36     28.03 o 
   3   9  12      149.10      141.80     31.70 o 
   4   9  12        6.28       15.47     38.10 o 
   5   9  12       14.89       18.90     24.64 o 
   6   9  12       15.80        9.66     26.91 o 
   7   9  12        5.25        5.87     25.38 o 
  -1  10  12        6.18       34.61     37.44 o 
   0  10  12       10.39       27.70     37.09 o 
   1  10  12      202.33      225.37     52.89 o 
   2  10  12       73.23      114.09     31.97 o 
   3  10  12       40.82       13.66     39.41 o 
   4  10  12       48.04       66.75     32.59 o 
   5  10  12       45.93       18.90     27.27 o 
   2  -4  13       22.65      -11.01     27.95 o 
   3  -4  13      531.81      531.56     67.02 o 
   4  -4  13      478.89      519.05     68.18 o 
   5  -4  13      346.81      299.80     57.63 o 
   0  -3  13       14.75       32.39     29.92 o 
   1  -3  13      639.76      619.95     50.37 o 
   2  -3  13      827.02      759.70     72.98 o 
   3  -3  13       39.68       22.64     38.02 o 
   4  -3  13      835.17      885.35     77.11 o 
   5  -3  13     1205.13     1328.48     91.59 o 
   6  -3  13      170.34      172.35     51.25 o 
   7  -3  13       17.86       73.08     45.70 o 
  -1  -2  13      153.69      157.78     27.47 o 
   0  -2  13      156.53      118.80     31.99 o 
   1  -2  13      132.05      167.71     46.18 o 
   2  -2  13      515.84      642.08     66.63 o 
   3  -2  13     1165.79     1310.97     86.85 o 
   4  -2  13       32.30       38.70     34.09 o 
   5  -2  13      378.53      338.89     53.54 o 
   6  -2  13      368.19      464.22     62.08 o 
   7  -2  13      138.38      138.71     47.76 o 
   8  -2  13      120.87      153.29     50.41 o 
  -2  -1  13       20.94       27.54     40.38 o 
  -1  -1  13      151.27      206.61     33.35 o 
   0  -1  13        6.02        0.99     27.98 o 
   1  -1  13      202.31      249.01     47.44 o 
   2  -1  13      306.41      324.80     51.09 o 
   3  -1  13       66.97       47.92     33.02 o 
   4  -1  13      404.50      465.03     55.70 o 
   5  -1  13       44.35       18.77     34.09 o 
   6  -1  13        4.31       -6.64     31.06 o 
   7  -1  13        1.01        6.10     34.19 o 
   8  -1  13       10.39      -21.74     34.61 o 
  -2   0  13       22.34        0.52     36.51 o 
  -1   0  13       94.68       87.73     26.64 o 
   0   0  13      637.82      735.87     45.84 o 
   1   0  13        1.49       19.79     49.25 o 
   2   0  13      557.53      580.90     57.08 o 
   3   0  13      993.23      976.56     70.66 o 
   4   0  13      279.70      272.62     46.99 o 
   5   0  13       70.35       88.14     37.89 o 
   6   0  13      409.58      441.71     57.57 o 
   7   0  13      482.54      517.11     63.24 o 
   8   0  13       40.48       18.87     38.80 o 
   9   0  13        3.30      -10.45     35.99 o 
  -3   1  13      493.94      472.57     64.31 o 
  -2   1  13      130.14      218.56     48.92 o 
  -1   1  13       12.76       11.83     21.96 o 
   0   1  13      317.94      379.54     81.50 o 
   1   1  13      697.58      719.76     70.34 o 
   2   1  13      178.99      249.19     29.00 o 
   3   1  13      801.03      775.31     64.37 o 
   4   1  13     2055.73     2207.29    104.98 o 
   5   1  13      482.72      569.87     57.60 o 
   6   1  13      274.09      252.36     47.99 o 
   7   1  13      691.43      647.83     65.73 o 
   8   1  13      317.89      247.43     51.76 o 
   9   1  13      600.03      773.99     73.66 o 
  -3   2  13      347.94      305.19     53.67 o 
  -2   2  13      226.44      264.55     47.41 o 
  -1   2  13        5.95      -25.45     29.99 o 
   0   2  13       32.46       48.01     37.44 o 
   1   2  13      633.49      702.25     41.50 o 
   2   2  13     1214.69     1251.91     52.29 o 
   3   2  13      334.42      346.74     34.40 o 
   4   2  13       97.15       87.17     34.06 o 
   5   2  13      488.96      536.72     57.41 o 
   6   2  13        7.37        3.39     29.06 o 
   7   2  13        0.41      -29.48     31.44 o 
   8   2  13       82.55       70.50     21.45 o 
   9   2  13       46.61       77.34     30.69 o 
  -3   3  13      227.15      218.02     48.44 o 
  -2   3  13      650.62      671.40     66.08 o 
  -1   3  13       25.37       51.38     32.80 o 
   0   3  13       32.95       68.88     22.39 o 
   1   3  13       31.67       60.22     21.64 o 
   2   3  13       75.74      102.21     18.14 o 
   3   3  13      322.59      348.90     27.00 o 
   4   3  13       15.92       25.05     16.51 o 
   5   3  13      279.73      257.85     24.65 o 
   6   3  13      685.83      771.74     43.86 o 
   7   3  13       95.96      113.81     22.16 o 
   8   3  13      110.31       47.85     18.71 o 
   9   3  13       66.92       39.21     21.67 o 
  -3   4  13        4.38       41.51     38.77 o 
  -2   4  13      227.34      292.36     51.09 o 
  -1   4  13       23.41       23.34     21.24 o 
   0   4  13       13.00       19.38     21.13 o 
   1   4  13        8.75       -8.10     14.96 o 
   2   4  13      206.32      186.16     18.42 o 
   3   4  13      126.10       91.52     18.93 o 
   4   4  13      153.36      144.35     21.54 o 
   5   4  13      359.14      345.89     27.82 o 
   6   4  13        1.71       13.11     15.06 o 
   7   4  13       18.43       29.57     19.27 o 
   8   4  13      134.47       99.03     26.89 o 
   9   4  13       64.47       60.07     24.49 o 
  -3   5  13        2.05       11.74     37.64 o 
  -2   5  13      385.41      394.17     55.05 o 
  -1   5  13        7.40       21.98     18.90 o 
   0   5  13      183.94      147.53     84.55 o 
   1   5  13      232.14      272.62     37.07 o 
   2   5  13       68.69       46.22     18.71 o 
   3   5  13      951.24      809.04    190.78 o 
   4   5  13      181.85      209.42     23.74 o 
   5   5  13       28.19        1.44     17.25 o 
   6   5  13      234.08      278.26     42.36 o 
   7   5  13       89.55      125.36     55.25 o 
   8   5  13        0.15      -19.27     23.55 o 
   9   5  13       24.46       24.55     41.25 o 
  -3   6  13      344.62      426.91     61.08 o 
  -2   6  13      119.68      105.78     41.57 o 
  -1   6  13        4.40       16.06     23.30 o 
   0   6  13       64.01       38.94     23.28 o 
   1   6  13      343.54      431.07     50.83 o 
   2   6  13        0.29        0.99     16.97 o 
   3   6  13      129.19      135.19     22.75 o 
   4   6  13      407.49      375.28     36.20 o 
   5   6  13      497.60      444.67     39.44 o 
   6   6  13       47.59       64.69     31.69 o 
   7   6  13      405.89      433.73     41.59 o 
   8   6  13      249.75      255.86     36.49 o 
  -2   7  13      313.08      218.79     49.09 o 
  -1   7  13       57.14       77.04     27.49 o 
   0   7  13      128.53      120.55     41.47 o 
   1   7  13      333.21      290.29     48.09 o 
   2   7  13      224.01      251.44     26.24 o 
   3   7  13      423.68      379.34     38.05 o 
   4   7  13       44.94       14.24     24.05 o 
   5   7  13      845.65      911.47     53.32 o 
   6   7  13      251.67      236.32     34.84 o 
   7   7  13        2.80      -16.55     24.14 o 
   8   7  13      118.62       84.30     31.51 o 
  -2   8  13       48.26       74.85     41.86 o 
  -1   8  13      323.82      348.76     56.96 o 
   0   8  13        2.47      -27.57     34.22 o 
   1   8  13       31.34       26.83     36.48 o 
   2   8  13        2.70        6.53     25.14 o 
   3   8  13      134.29      151.02     31.15 o 
   4   8  13      146.44      134.80     30.97 o 
   5   8  13       83.74       94.58     30.23 o 
   6   8  13       89.76       88.80     31.06 o 
   7   8  13       26.39       14.30     27.11 o 
  -1   9  13        4.18        8.84     39.15 o 
   0   9  13       14.83      -15.29     36.28 o 
   1   9  13        6.52      -23.32     34.61 o 
   2   9  13       56.25       49.98     28.58 o 
   3   9  13       92.85       80.77     42.93 o 
   4   9  13       81.61       82.76     30.84 o 
   5   9  13      175.82      210.38     36.88 o 
   6   9  13       39.58       28.35     28.60 o 
   2  10  13        8.00       37.01     28.13 o 
   3  10  13       38.41       59.39     29.73 o 
   1  -2  14       30.22       42.64     41.31 o 
   2  -2  14        6.99        3.93     38.64 o 
   3  -2  14       41.50       59.70     39.54 o 
   4  -2  14       34.68       22.99     40.35 o 
   5  -2  14      422.96      446.13     61.63 o 
   6  -2  14        4.93       -2.42     39.51 o 
   0  -1  14       12.23       36.17     26.67 o 
   1  -1  14      671.49      599.77     67.40 o 
   2  -1  14       85.41       77.40     40.57 o 
   3  -1  14      144.71      192.12     48.18 o 
   4  -1  14        7.03      -11.13     34.32 o 
   5  -1  14      563.96      582.48     65.37 o 
   6  -1  14      490.34      540.72     65.21 o 
   7  -1  14      318.80      290.97     56.66 o 
  -1   0  14     1218.36     1296.65     91.98 o 
   0   0  14      333.48      302.91     39.62 o 
   1   0  14        5.84       21.95     30.61 o 
   2   0  14      159.44      211.24     46.47 o 
   3   0  14      389.78      404.27     53.67 o 
   4   0  14      178.33      202.28     47.86 o 
   5   0  14       47.46       77.08     41.02 o 
   6   0  14      270.74      220.50     49.67 o 
   7   0  14      815.52      902.99     78.69 o 
   8   0  14       26.17      -38.06     38.41 o 
  -1   1  14        4.40       18.71     38.93 o 
   0   1  14      620.44      637.00     44.59 o 
   1   1  14      785.04      902.42     50.44 o 
   2   1  14        8.50        6.54     22.64 o 
   3   1  14       12.22       60.76     35.64 o 
   4   1  14      114.01       88.59     36.25 o 
   5   1  14      637.49      752.29     70.21 o 
   6   1  14      153.90       72.79     39.99 o 
   7   1  14        1.73      -43.80     32.03 o 
   8   1  14      517.64      378.11     60.44 o 
  -2   2  14      154.19      145.06     47.83 o 
  -1   2  14      457.36      512.79     60.37 o 
   0   2  14       10.21       14.97     22.78 o 
   1   2  14       12.83      -12.50     21.33 o 
   2   2  14       95.73       94.40     25.71 o 
   3   2  14       33.75      -10.29     20.43 o 
   4   2  14       10.26      -10.97     28.80 o 
   5   2  14       71.75       28.28     35.64 o 
   6   2  14      317.90      352.31     52.25 o 
   7   2  14      636.43      700.43     70.15 o 
   8   2  14      171.01       97.82     45.31 o 
  -2   3  14      156.63      205.60     49.70 o 
  -1   3  14        6.86       61.70     39.09 o 
   0   3  14      498.02      458.61     55.76 o 
   1   3  14      135.09      153.25     27.56 o 
   2   3  14        0.76      -15.52     20.60 o 
   3   3  14       92.96       80.40     36.25 o 
   4   3  14      102.14       68.86     35.80 o 
   5   3  14      568.72      527.98     57.73 o 
   6   3  14      539.02      496.02     60.92 o 
   7   3  14       32.05       12.84     38.22 o 
   8   3  14      236.86      214.30     33.84 o 
  -2   4  14      385.47      367.18     55.86 o 
  -1   4  14      123.95      104.65     40.54 o 
   0   4  14      162.06      107.81     38.02 o 
   1   4  14      507.03      514.82     41.59 o 
   2   4  14      865.88      933.16     50.83 o 
   3   4  14       57.65       70.73     20.20 o 
   4   4  14       20.33       45.35     19.58 o 
   5   4  14      379.69      378.45     29.94 o 
   6   4  14      576.61      623.19     62.78 o 
   7   4  14       70.68       51.31     20.82 o 
   8   4  14      165.14      117.58     24.35 o 
  -2   5  14       25.05       51.15     40.41 o 
  -1   5  14      156.96      162.39     31.68 o 
   0   5  14      943.45     1072.89     53.94 o 
   1   5  14       15.37       33.06     31.25 o 
   2   5  14      474.08      508.41     63.92 o 
   3   5  14      403.51      376.16     35.12 o 
   4   5  14       57.29       12.74     15.04 o 
   5   5  14       58.40       29.19     19.90 o 
   6   5  14      228.19      207.15     27.15 o 
   7   5  14      396.13      456.10     44.35 o 
   8   5  14      321.74      338.97     32.77 o 
  -1   6  14       43.73      106.04     29.85 o 
   0   6  14      920.13      856.81     71.18 o 
   1   6  14      322.61      354.47     50.41 o 
   2   6  14        1.94       -0.29     31.57 o 
   3   6  14       40.02       38.94     20.41 o 
   4   6  14      146.67      160.07     30.65 o 
   5   6  14       25.64      -13.15     19.46 o 
   6   6  14       51.54       54.33     27.33 o 
   7   6  14       19.79        0.96     34.01 o 
  -1   7  14       90.88      170.32     47.99 o 
   0   7  14       23.06       71.15     42.15 o 
   1   7  14        5.78       52.02     36.99 o 
   2   7  14       39.12       63.15     39.99 o 
   3   7  14        4.78       17.24     20.49 o 
   4   7  14      188.98      154.88     26.31 o 
   5   7  14        0.80      -15.26     37.27 o 
   6   7  14       77.15       92.05     30.42 o 
   7   7  14      166.98      189.95     36.58 o 
   0   8  14       68.63       44.51     41.02 o 
   1   8  14      249.70      336.38     55.76 o 
   2   8  14       22.90       52.15     38.25 o 
   3   8  14       79.15       27.98     27.61 o 
   4   8  14      180.10      189.21     34.51 o 
   5   8  14      148.36      142.74     40.70 o 
   6   8  14       20.96       -9.88     26.10 o 
   2   9  14      360.12      346.54     58.02 o 
   3   9  14       55.40       41.92     29.25 o 
   2   0  15       39.32       39.33     28.46 o 
   3   0  15      644.22      657.27     70.66 o 
   4   0  15      354.78      355.70     57.76 o 
   5   0  15       14.00       44.96     41.35 o 
   6   0  15      136.88      102.62     45.44 o 
   1   1  15        4.51        7.63     26.00 o 
   2   1  15      301.56      309.82     36.98 o 
   3   1  15       78.99       78.21     28.37 o 
   4   1  15       19.52       12.67     37.93 o 
   5   1  15      294.00      243.27     49.63 o 
   6   1  15        9.95        5.19     38.70 o 
   7   1  15        1.29        0.55     38.96 o 
   0   2  15      341.76      348.02     56.50 o 
   1   2  15      422.33      457.62     48.70 o 
   2   2  15        1.95       17.16     40.99 o 
   3   2  15      899.45     1094.89     80.95 o 
   4   2  15      534.58      577.29     62.05 o 
   5   2  15       71.01       48.92     40.35 o 
   6   2  15       30.62       32.09     38.12 o 
   7   2  15      458.45      474.70     62.57 o 
   0   3  15       14.67       40.25     37.15 o 
   1   3  15      235.66      212.30     53.29 o 
   2   3  15      334.90      361.15     51.54 o 
   3   3  15       22.99       34.99     35.83 o 
   4   3  15      339.55      334.51     53.99 o 
   5   3  15      794.08      768.09     72.79 o 
   6   3  15        1.54       16.42     38.80 o 
   7   3  15      420.38      367.69     58.54 o 
   0   4  15        1.15      -32.83     32.32 o 
   1   4  15       81.96       81.89     37.99 o 
   2   4  15      192.87      147.87     42.02 o 
   3   4  15      229.89      295.06     50.09 o 
   4   4  15        0.61       14.71     35.48 o 
   5   4  15      302.34      274.33     51.99 o 
   6   4  15      138.19      109.91     45.80 o 
   7   4  15       40.96       -2.90     37.19 o 
   0   5  15        8.49        4.55     38.22 o 
   2   5  15       58.35       39.90     24.52 o 
   3   5  15      127.20      103.71     42.48 o 
   4   5  15      287.57      322.25     29.61 o 
   5   5  15       21.76       18.97     21.71 o 
   6   5  15       26.46       21.77     18.29 o 
   7   5  15       33.60       36.26     22.21 o 
   0   6  15      209.55       89.53     34.38 o 
   1   6  15       29.68        7.87     21.58 o 
   2   6  15       79.90       17.45     24.03 o 
   3   6  15      187.03      168.59     25.30 o 
   4   6  15       78.54       29.72     25.23 o 
   5   6  15       34.89       22.12     22.27 o 
   6   6  15      376.31      407.65     34.73 o 
   1   7  15        5.62      -17.58     36.02 o 
   2   7  15       13.39       24.77     38.86 o 
   3   7  15      505.93      499.01     54.30 o 
   4   7  15      590.84      626.36     48.73 o 
   5   7  15       12.92       12.47     43.54 o 
   3   3  16        4.92       15.19     37.31 o 
   4   3  16       47.92       78.14     41.51 o 
   3   4  16        4.97        0.65     36.83 o 
   4   4  16       51.63       31.83     40.12 o 
                                                 
